# Supplementary material for: Single-cell and bulk tissue sequencing unravels the heterogeneity of synovial microenvironment in arthrofibrosis
Source: iScience. 2023 Jul 13;26(9):107379. doi: 10.1016/j.isci.2023.107379 (PMC10495645; doi:10.1016/j.isci.2023.107379)
Supplement: Table S3. Differential expressed genes of bulk sequencing data, related to Figure 1 [file mmc2.xlsx]

## Sheet: Sheet1
Supplementary Table 3. Differential expressed genes of bulk sequencing data
Gene	AveExpr	t	P.Value	adj.P.Val	B
MIR3064	4.78016	-16.5476	1.28e-07	0.000946	7.81502
MIR661	0.843581	-16.4411	1.35e-07	0.000946	7.77628
MIR612	5.29987	-15.3179	2.39e-07	0.000946	7.34207
LOC100288069	-0.12937	-14.622	3.46e-07	0.000946	7.04795
PDXDC2P	1.95253	-14.4077	3.89e-07	0.000946	6.95315
MIR5047	5.9715	-14.3881	3.93e-07	0.000946	6.94441
WASH5P	2.13659	-13.7947	5.5e-07	0.001061	6.67041
KLRAP1	-2.01533	-13.7883	5.52e-07	0.001061	6.66739
MIR631	2.1936	-13.6063	6.13e-07	0.001072	6.57991
MALAT1	6.75719	-12.8655	9.55e-07	0.001531	6.20637
FAM156A	-2.0661	-11.6008	2.15e-06	0.00292	5.49702
MATL2963	-0.33699	-11.395	2.48e-06	0.00292	5.37214
FAM71F2	-1.36884	-11.2054	2.82e-06	0.00292	5.25464
GAPDHS	-1.15868	-11.1559	2.92e-06	0.00292	5.22353
LOC100288123	-0.95787	-11.0885	3.06e-06	0.00292	5.18089
LPIN3	1.65626	-11.0254	3.2e-06	0.00292	5.14074
TEN1-CDK3	-1.71198	-10.9279	3.43e-06	0.00292	5.07808
TRIO	1.68409	-10.7215	3.98e-06	0.002928	4.94316
DNAH1	0.497131	-10.6264	4.26e-06	0.002928	4.87996
TREH	-1.44776	-12.2875	4.09e-06	0.002928	4.84401
STK36	1.20962	-10.5137	4.63e-06	0.003007	4.80421
LOC100507034	-1.58759	-10.2729	5.53e-06	0.003226	4.63903
SUGP2	3.1324	-10.2181	5.77e-06	0.003263	4.60081
HCN3	-1.32444	-10.107	6.27e-06	0.00337	4.52259
CPE	3.87032	-10.0729	6.44e-06	0.00337	4.49835
SNORD73A	3.00131	-9.85167	7.64e-06	0.003377	4.33896
NR2C2	0.255383	-9.84917	7.65e-06	0.003377	4.33714
PI4KAP1	0.005539	-9.82342	7.81e-06	0.003377	4.31832
TSSK4	-0.5868	-9.5893	9.39e-06	0.003377	4.14461
TRIM52	0.531232	-9.54991	9.69e-06	0.003377	4.11492
PKD1P1	2.53601	-9.50967	1e-05	0.003377	4.08444
MYH7B	-0.81124	-9.46211	1.04e-05	0.003377	4.04824
GLS2	-2.14591	-9.45025	1.05e-05	0.003377	4.03919
LOC158257	-0.60495	-9.42308	1.07e-05	0.003377	4.01839
SEC31B	1.01318	-9.40515	1.09e-05	0.003377	4.00463
MIR4257	1.76866	-10.6193	1.12e-05	0.00342	3.98267
COL27A1	2.23267	-9.33746	1.15e-05	0.003421	3.95242
SNORD84	1.43845	-12.8333	1.01e-05	0.003377	3.85561
DIP2A	1.6142	-9.19596	1.29e-05	0.003653	3.84192
PLA2G4B	-2.82338	-12.7397	1.05e-05	0.003377	3.82353
FNBP4	2.5545	-9.14567	1.35e-05	0.003655	3.80221
RBM33	1.50051	-9.12624	1.37e-05	0.003655	3.7868
MIR34A	0.672458	-10.2438	1.43e-05	0.003676	3.76378
ACAD11	-2.81844	-9.08604	1.41e-05	0.003676	3.75481
SRRM2	5.32913	-9.04247	1.47e-05	0.003713	3.71997
LOC731275	-0.16182	-8.96067	1.57e-05	0.003756	3.65408
CSAD	2.00513	-8.87536	1.69e-05	0.003914	3.58467
LOC100507156	-2.39957	-8.8356	1.75e-05	0.003917	3.55208
LENG8	4.74353	-8.83278	1.75e-05	0.003917	3.54977
CRAMP1L	1.05057	-8.79573	1.81e-05	0.003973	3.51926
RBL2	2.07039	-8.76004	1.86e-05	0.004027	3.48973
C12orf51	0.724233	-8.72802	1.92e-05	0.004027	3.46314
BTBD19	2.13866	-8.71334	1.94e-05	0.004027	3.45091
COL18A1-AS1	-2.2683	-8.696	1.97e-05	0.00403	3.43645
SERINC4	-0.07939	-8.62766	2.09e-05	0.00405	3.37913
LOC100506123	-1.19876	-8.59764	2.14e-05	0.00405	3.3538
LOC100294362	-0.5252	-8.57758	2.18e-05	0.00405	3.33683
PKD1	3.19586	-8.57673	2.18e-05	0.00405	3.33611
PNISR	2.95203	-8.57404	2.19e-05	0.00405	3.33383
SETD5	2.68349	-8.49059	2.36e-05	0.004158	3.26275
HSPG2	4.40591	-8.43751	2.47e-05	0.00417	3.21716
ZRANB2	3.11865	-8.36423	2.64e-05	0.00417	3.15375
SNORD96A	2.3382	-8.34986	2.67e-05	0.00417	3.14126
PLXNB3	-0.18832	-8.316	2.75e-05	0.00417	3.11172
NRBP2	3.00848	-8.29753	2.8e-05	0.00417	3.09555
MAPK8IP3	3.32165	-8.28253	2.84e-05	0.00417	3.0824
APBB3	2.67957	-8.26406	2.88e-05	0.00417	3.06616
SGK494	0.589318	-8.14041	3.22e-05	0.004263	2.95658
LOC399744	-1.2513	-8.1378	3.23e-05	0.004263	2.95425
HOXD4	0.330148	-8.08618	3.39e-05	0.004271	2.90799
LY6G5B	2.72004	-8.05474	3.49e-05	0.004271	2.87968
ANKRD10	4.14536	-8.05364	3.49e-05	0.004271	2.87869
OSBPL5	3.27574	-8.04852	3.51e-05	0.004271	2.87407
DNHD1	-0.37501	-8.04172	3.53e-05	0.004271	2.86793
NLRP1	2.99254	-8.02461	3.59e-05	0.004285	2.85245
PFN1P2	-0.42063	-7.9921	3.7e-05	0.004334	2.82295
LOC646938	-1.12756	-10.2746	3.82e-05	0.004366	2.81935
NXF1	4.03247	-7.97278	3.76e-05	0.004334	2.80537
SYNGAP1	2.01658	-7.95198	3.84e-05	0.004366	2.78639
TRRAP	0.742189	-7.91435	3.97e-05	0.004417	2.75192
NPHP4	0.616306	-7.89922	4.03e-05	0.004429	2.73803
AHSA2	3.61469	-7.83145	4.29e-05	0.004612	2.67546
LOC100133991	-1.61078	-8.56769	4.79e-05	0.004612	2.65155
LOC100132356	-0.72462	-7.8046	4.4e-05	0.004612	2.65053
RGL4	0.64818	-7.80267	4.41e-05	0.004612	2.64873
LOC150776	0.142577	-7.78524	4.48e-05	0.004612	2.6325
TTLL3	0.649617	-7.76923	4.55e-05	0.004612	2.61756
CDC42BPB	3.70278	-7.7671	4.56e-05	0.004612	2.61557
MLXIP	2.9656	-7.7632	4.58e-05	0.004612	2.61192
LOC646471	-0.32862	-7.75081	4.63e-05	0.004612	2.60033
FUBP3	2.19036	-7.74379	4.66e-05	0.004612	2.59375
MIR637	1.91264	-7.7397	4.68e-05	0.004612	2.58992
DNAJB4	1.62007	-7.72249	4.76e-05	0.004612	2.57377
PLEKHA7	-0.47922	-7.71094	4.81e-05	0.004612	2.56291
KIAA0913	3.13565	-7.70074	4.86e-05	0.004612	2.5533
FAM160B2	3.95983	-7.688	4.92e-05	0.004612	2.54129
MIR324	2.2457	-8.41788	5.39e-05	0.00469	2.54007
MLL2	2.26554	-7.6693	5.01e-05	0.004612	2.52363
HNRNPH1	5.51302	-7.66422	5.03e-05	0.004612	2.51883
GPR17	0.003941	-7.66385	5.03e-05	0.004612	2.51848
ITPR3	2.76181	-7.65008	5.1e-05	0.004612	2.50543
LOC100505716	-3.27553	-9.62611	5.62e-05	0.004729	2.49435
L3MBTL1	-0.83383	-7.63481	5.17e-05	0.004612	2.49095
CDHR5	-1.54688	-7.62687	5.21e-05	0.004612	2.4834
NISCH	4.05075	-7.62686	5.21e-05	0.004612	2.48339
KIRREL	1.16005	-7.61602	5.27e-05	0.004629	2.47309
DCHS1	2.20366	-7.58577	5.42e-05	0.004701	2.44423
PDPK1	1.34405	-7.55963	5.56e-05	0.004729	2.41922
LOC619207	-1.89915	-7.52897	5.73e-05	0.004729	2.38978
CLIC4	4.60337	-7.52454	5.76e-05	0.004729	2.38551
NPHP3-ACAD11	-3.30744	-7.52426	5.76e-05	0.004729	2.38525
LOC100131094	-1.2824	-7.50538	5.86e-05	0.004729	2.36705
PLXNA3	2.80855	-7.50329	5.88e-05	0.004729	2.36503
CDC42SE1	3.72501	-7.47483	6.04e-05	0.004729	2.33752
ARHGAP33	0.968985	-7.43641	6.27e-05	0.004752	2.30022
MYO19	1.98656	-7.4307	6.31e-05	0.004758	2.29466
KDM2A	3.2078	-7.40445	6.47e-05	0.004839	2.26905
LUST	0.192561	-7.38673	6.58e-05	0.004839	2.25172
NPIP	3.27802	-7.38588	6.59e-05	0.004839	2.25089
NEAT1	7.55446	-7.36673	6.72e-05	0.00487	2.23212
RBM26	1.10596	-7.36302	6.74e-05	0.00487	2.22847
HGSNAT	3.42849	-7.35832	6.77e-05	0.00487	2.22386
BAZ2A	2.49553	-7.34257	6.88e-05	0.00487	2.20837
FAM76B	0.42	-7.34214	6.88e-05	0.00487	2.20794
CSNK1G2-AS1	-2.6037	-7.33299	6.94e-05	0.00487	2.19893
ZNF776	-0.21399	-7.33118	6.96e-05	0.00487	2.19715
SGK2	-2.65014	-7.32672	6.99e-05	0.00487	2.19275
LINC00174	-0.15958	-7.30307	7.15e-05	0.004898	2.16939
SLC12A4	3.89632	-7.23918	7.62e-05	0.004987	2.10594
EPC1	0.508132	-7.23605	7.65e-05	0.004987	2.10281
ZMIZ1	3.32088	-7.20697	7.87e-05	0.005037	2.07376
RHBDF1	2.96733	-7.20549	7.88e-05	0.005037	2.07228
MYO18A	2.73222	-7.20529	7.89e-05	0.005037	2.07207
MIR1914	2.70089	-7.19929	7.93e-05	0.005037	2.06607
MAU2	2.4737	-7.17354	8.14e-05	0.005121	2.04022
PCDHGC5	-3.3292	-8.78819	9.59e-05	0.005204	2.02793
ADAMTS10	2.92095	-7.15926	8.26e-05	0.005121	2.02585
LOC729737	-1.10914	-7.76216	9.2e-05	0.005175	2.02558
LOC100527964	-0.57656	-7.1391	8.43e-05	0.005121	2.00553
GUSBP11	1.94449	-7.13777	8.44e-05	0.005121	2.00419
MINK1	3.58341	-7.12519	8.55e-05	0.005121	1.99147
CD46	3.85599	-7.12152	8.58e-05	0.005121	1.98776
ATXN2L	3.86388	-7.1202	8.59e-05	0.005121	1.98642
FLJ45340	2.2521	-7.11826	8.61e-05	0.005121	1.98447
FLJ14186	-0.48401	-7.11774	8.61e-05	0.005121	1.98394
MAST2	3.41834	-7.11172	8.67e-05	0.005121	1.97784
SZT2	1.77581	-7.10991	8.68e-05	0.005121	1.976
TTC14	0.999486	-7.10566	8.72e-05	0.005121	1.9717
LOC100272228	0.0253	-7.10439	8.73e-05	0.005121	1.97041
GABBR1	2.89512	-7.10107	8.76e-05	0.005122	1.96705
RAP1GAP2	0.279191	-7.08451	8.91e-05	0.005138	1.95023
GPATCH8	1.51231	-7.07854	8.96e-05	0.005138	1.94416
MIR27B	1.71519	-8.63228	0.000106	0.005383	1.93478
TYK2	3.74229	-7.06499	9.09e-05	0.005175	1.93037
TUBGCP6	3.02874	-7.0578	9.15e-05	0.005175	1.92304
CSNK1E	3.83813	-7.05437	9.19e-05	0.005175	1.91954
SNORA38	-0.72507	-7.6084	0.000105	0.005343	1.89836
DOPEY1	-1.4446	-7.01806	9.53e-05	0.005204	1.88241
ACTN1	5.43079	-7.015	9.56e-05	0.005204	1.87928
TMEM184B	3.64008	-7.00533	9.66e-05	0.005204	1.86936
BTN2A1	1.94152	-6.96926	0.0001	0.005297	1.83226
GBF1	2.84721	-6.95557	0.000102	0.005317	1.81813
NDRG1	5.68575	-6.95156	0.000102	0.005317	1.81398
GNB3	0.851698	-6.94427	0.000103	0.005317	1.80644
WDR90	1.40897	-6.94419	0.000103	0.005317	1.80637
KIAA1530	1.5638	-6.94302	0.000103	0.005317	1.80516
LRCH3	0.263773	-6.93414	0.000104	0.005331	1.79596
SNORA70	4.42507	-6.90763	0.000107	0.005383	1.76847
LOC148696	-1.99724	-6.87937	0.00011	0.005441	1.73905
MED13L	1.2097	-6.87513	0.00011	0.005441	1.73464
ZNF224	-1.63046	-6.87191	0.000111	0.005441	1.73127
KCNAB3	-1.49935	-6.86869	0.000111	0.005443	1.72792
ULK1	3.18763	-6.85908	0.000112	0.005464	1.71788
MSN	6.522	-6.85741	0.000113	0.005464	1.71613
LOC100507331	-0.80048	-6.85284	0.000113	0.005464	1.71135
TGFBRAP1	0.171797	-6.8527	0.000113	0.005464	1.71121
ZNF550	-0.65941	-6.85054	0.000113	0.005464	1.70894
PRRC2A	4.02375	-6.84142	0.000114	0.005471	1.69939
LOC100505815	0.460893	-6.83862	0.000115	0.005471	1.69647
IKZF4	-0.71188	-6.83464	0.000115	0.005471	1.69229
QSOX2	0.621939	-6.83022	0.000116	0.005471	1.68765
CENPT	4.12097	-6.82327	0.000117	0.005471	1.68037
NKTR	2.08905	-6.8208	0.000117	0.005471	1.67776
PSIMCT-1	-0.61524	-6.80054	0.000119	0.005478	1.65646
STX16	2.9325	-6.79822	0.00012	0.005478	1.65402
ATP8B2	3.1759	-6.79425	0.00012	0.005478	1.64984
MDN1	-0.64963	-6.79219	0.00012	0.005478	1.64767
SUN1	3.47227	-6.77231	0.000123	0.005506	1.62669
MLL5	1.57652	-6.76003	0.000125	0.005523	1.61371
TMEM198B	2.34115	-6.75765	0.000125	0.005523	1.61119
LINC00265	0.191422	-6.74969	0.000126	0.005523	1.60275
PCNT	1.567	-6.74176	0.000127	0.005523	1.59435
TAS2R5	-2.1095	-8.08708	0.000155	0.005817	1.59194
LDB1	3.87108	-6.73867	0.000127	0.005523	1.59107
SRSF11	4.2302	-6.73831	0.000127	0.005523	1.59069
ANAPC5	4.76706	-6.7383	0.000127	0.005523	1.59068
DDX17	5.76946	-6.72565	0.000129	0.00553	1.57724
CLK2P	-3.83085	-7.2335	0.000146	0.005772	1.577
PLEC	5.40744	-6.71722	0.00013	0.00553	1.56828
SRSF6	4.24614	-6.71496	0.000131	0.00553	1.56588
PIEZO1	3.98204	-6.71258	0.000131	0.00553	1.56335
ALX3	-0.29585	-6.7094	0.000131	0.00553	1.55996
DENND5A	3.29847	-6.70838	0.000132	0.00553	1.55887
PILRB	3.07607	-6.70383	0.000132	0.00553	1.55402
MSL1	3.00981	-6.70189	0.000132	0.00553	1.55196
GNA11	2.62803	-6.70148	0.000133	0.00553	1.55153
PPT2-EGFL8	-0.71528	-6.69713	0.000133	0.005543	1.54688
ENGASE	3.19512	-6.68233	0.000135	0.005596	1.53108
RGL3	1.40089	-6.68206	0.000135	0.005596	1.53079
TIAF1	-1.94721	-6.67926	0.000136	0.005601	1.52781
KSR1	-0.28187	-6.66708	0.000137	0.005649	1.51478
ADCY6	2.35577	-6.66507	0.000138	0.005649	1.51262
ACADVL	6.62586	-6.65717	0.000139	0.005667	1.50416
VAMP1	1.32342	-6.64665	0.00014	0.005688	1.49287
TSTD2	-1.08878	-6.63401	0.000142	0.005753	1.4793
SGSM2	3.94704	-6.62439	0.000144	0.005772	1.46895
ZNF514	0.891625	-6.61674	0.000145	0.005772	1.46071
MYSM1	-0.40273	-6.60301	0.000147	0.005772	1.44591
STARD9	1.14381	-6.59951	0.000148	0.005772	1.44213
PRRT2	0.86173	-6.59496	0.000148	0.005772	1.43723
PHF8	0.49724	-6.58999	0.000149	0.005776	1.43185
LUC7L3	3.92161	-6.5869	0.00015	0.005783	1.42851
ZNF471	-0.965	-6.57186	0.000152	0.005804	1.41224
PTPN12	3.7218	-6.56836	0.000153	0.005804	1.40844
MAT2A	4.3346	-6.56787	0.000153	0.005804	1.4079
LOC283624	-0.91277	-6.56112	0.000154	0.005815	1.40059
OGT	3.53957	-6.55291	0.000155	0.005817	1.39168
TRIM66	0.686299	-6.54181	0.000157	0.005844	1.37961
POLR2A	3.46889	-6.54049	0.000157	0.005844	1.37818
SMAD7	1.42616	-6.5281	0.000159	0.005867	1.3647
GNRH1	-0.32811	-6.48858	0.000166	0.005986	1.32155
SNORD124	0.897323	-7.67049	0.000211	0.006572	1.3108
LZTR1	3.8601	-6.47812	0.000168	0.005995	1.31009
CTNND1	-3.24698	-6.47114	0.00017	0.00602	1.30244
LOC100505648	-0.29223	-6.92496	0.000193	0.006311	1.30011
TTYH1	-2.38245	-6.91727	0.000194	0.006327	1.29306
TEP1	1.92299	-6.45816	0.000172	0.006094	1.28818
PDLIM7	6.00445	-6.43934	0.000176	0.006175	1.26748
CCNL2	4.65424	-6.41704	0.00018	0.006203	1.24288
PAN2	2.12862	-6.40649	0.000182	0.006203	1.23123
CFLAR-AS1	-1.80762	-6.40069	0.000183	0.006203	1.22481
PHLDB1	4.71694	-6.39722	0.000184	0.006203	1.22097
LAMC1	4.16902	-6.39321	0.000185	0.006203	1.21653
KLHDC1	-0.49056	-6.3864	0.000186	0.006213	1.20899
MIR647	2.46588	-6.82385	0.000212	0.006572	1.20684
DGKA	2.68868	-6.37618	0.000188	0.006261	1.19765
ZNF862	0.887048	-6.37259	0.000189	0.006264	1.19366
NUP153	0.746711	-6.36834	0.00019	0.006274	1.18894
ANKRD11	2.2936	-6.36635	0.00019	0.006274	1.18673
CREBZF	1.33236	-6.3632	0.000191	0.006285	1.18323
ZKSCAN1	0.79361	-6.35969	0.000192	0.006299	1.17933
NBPF15	-1.19249	-6.35323	0.000193	0.006311	1.17214
C2CD3	-0.77196	-6.34626	0.000194	0.006328	1.16437
BTAF1	0.610983	-6.34046	0.000196	0.006357	1.1579
PRICKLE4	1.56391	-6.33399	0.000197	0.006392	1.15069
TOB1	2.10021	-6.32642	0.000199	0.006421	1.14224
FZD6	0.256812	-6.32524	0.000199	0.006421	1.14092
PABPC1L	0.710754	-6.32339	0.000199	0.006424	1.13885
PDPR	0.821204	-6.31979	0.0002	0.006438	1.13484
SMTNL1	-3.07875	-6.31043	0.000202	0.006448	1.12436
PIAS3	2.96943	-6.30792	0.000203	0.006448	1.12155
CAD	2.00157	-6.30461	0.000204	0.006461	1.11784
ACIN1	4.16366	-6.28891	0.000207	0.006531	1.10024
TSPYL2	3.49277	-6.28445	0.000208	0.006531	1.09524
PAFAH1B1	3.56339	-6.26216	0.000213	0.006593	1.07018
LOC100272216	1.32	-6.25851	0.000214	0.006593	1.06606
MIR3916	0.779971	-6.25186	0.000216	0.006615	1.05857
LOC100505696	0.457622	-6.25084	0.000216	0.006615	1.05743
HNRNPA2B1	6.03464	-6.24978	0.000216	0.006615	1.05623
ATP2A2	3.09425	-6.23896	0.000219	0.006653	1.04402
WEE1	-0.43746	-6.23133	0.000221	0.006653	1.0354
KIAA1109	-0.32913	-6.2306	0.000221	0.006653	1.03458
MLL3	0.462599	-6.23023	0.000221	0.006653	1.03415
POFUT2	2.49824	-6.22317	0.000223	0.006653	1.02618
VPRBP	-0.06049	-6.22207	0.000223	0.006653	1.02493
ATP11A	0.714543	-6.21363	0.000225	0.006677	1.01537
SRGAP2P2	0.971673	-6.20833	0.000226	0.006696	1.00937
LOC100128881	-0.01886	-6.20793	0.000227	0.006696	1.00892
MIR3074	2.40552	-6.60941	0.000259	0.00684	1.00473
APP	5.65468	-6.19464	0.00023	0.006704	0.993831
ZNF192	-0.40607	-6.18973	0.000231	0.00671	0.988255
CD9	7.12508	-6.18256	0.000233	0.006734	0.980112
SSFA2	1.99126	-6.1679	0.000237	0.006763	0.963421
HOXA6	-1.86771	-6.56471	0.000271	0.006903	0.961853
NAA40	1.53829	-6.16404	0.000238	0.006763	0.95903
NFAT5	0.933225	-6.16383	0.000238	0.006763	0.958787
OTUD4	0.453634	-6.16067	0.000239	0.006765	0.955181
ZNF462	-0.59401	-6.15668	0.00024	0.006765	0.950628
LOC642846	-3.1422	-6.15063	0.000242	0.006765	0.943732
HYDIN	-3.69149	-6.14959	0.000242	0.006765	0.942544
TIMP3	6.61536	-6.14829	0.000242	0.006765	0.94106
CCNL1	3.03894	-6.14384	0.000243	0.006765	0.935969
METTL17	3.56059	-6.13946	0.000245	0.006765	0.930966
CHD2	1.93204	-6.13019	0.000247	0.0068	0.920361
MST1R	-1.86019	-6.12366	0.000249	0.006801	0.912883
TSSK3	0.380023	-6.12051	0.00025	0.006801	0.909277
GON4L	1.21117	-6.11692	0.000251	0.00681	0.905164
SPRED2	0.68908	-6.11317	0.000252	0.006819	0.900864
LOC100507423	-2.73577	-6.10762	0.000254	0.006824	0.894498
SLC9A3	-0.82717	-6.10546	0.000254	0.006824	0.892013
PLEKHM1P	0.294379	-6.09628	0.000257	0.00684	0.881465
MYH9	6.46512	-6.09551	0.000257	0.00684	0.88058
MICAL3	0.891529	-6.09014	0.000259	0.00684	0.874408
CRIPAK	1.25394	-6.0895	0.000259	0.00684	0.873674
LUC7L	4.07156	-6.07745	0.000262	0.00685	0.859794
SYNE1	0.686571	-6.07393	0.000263	0.006868	0.855745
COL24A1	-1.41976	-6.06111	0.000267	0.006899	0.84095
LDLRAD3	-0.37835	-6.05933	0.000268	0.006899	0.838902
ZNF41	-0.68502	-6.05693	0.000269	0.006903	0.836129
COL15A1	4.31948	-6.05354	0.00027	0.006903	0.832208
ARHGEF12	1.90078	-6.05258	0.00027	0.006903	0.831108
INE1	0.270603	-6.04942	0.000271	0.006903	0.827452
SRSF5	6.01086	-6.03659	0.000275	0.00694	0.8126
DENND4B	3.17092	-6.02766	0.000278	0.006974	0.802259
SAMD4B	2.76669	-6.02256	0.000279	0.006987	0.796346
C16orf58	4.17607	-6.01104	0.000283	0.007043	0.782973
TNRC6A	2.03717	-6.00382	0.000285	0.007073	0.774584
DNMT1	1.98124	-5.9872	0.000291	0.007132	0.755242
GTPBP2	3.4926	-5.98693	0.000291	0.007132	0.75492
SNORD100	0.566027	-6.35126	0.000333	0.007436	0.75348
PRSS53	1.99421	-5.98568	0.000291	0.007132	0.75346
HOOK2	1.9066	-5.98424	0.000292	0.007132	0.751791
CAV1	5.36063	-5.98388	0.000292	0.007132	0.751367
MIR570	2.54005	-5.976	0.000295	0.007144	0.742181
SPTAN1	4.86179	-5.9758	0.000295	0.007144	0.74195
PLXNA2	1.21017	-5.97556	0.000295	0.007144	0.741669
KIAA0895L	2.38848	-5.97522	0.000295	0.007144	0.741264
COL4A2	6.09529	-5.96078	0.0003	0.007199	0.724404
FRY	-0.01126	-5.95507	0.000302	0.00721	0.717723
CALCOCO1	4.28228	-5.94879	0.000304	0.00721	0.710379
PKN2	0.559852	-5.94629	0.000305	0.00721	0.70745
AVIL	-0.16753	-5.94528	0.000305	0.00721	0.70627
DDX5	6.32261	-5.94227	0.000306	0.00721	0.70274
OR7E156P	-3.47677	-5.94031	0.000307	0.007217	0.700449
MAN2C1	4.97865	-5.93911	0.000307	0.007218	0.699036
C14orf43	1.11567	-5.9343	0.000309	0.007221	0.693393
SMURF1	1.51226	-5.93358	0.000309	0.007221	0.692557
DZIP1L	0.689207	-5.92512	0.000312	0.007265	0.682629
ATN1	4.54369	-5.91315	0.000317	0.0073	0.668564
ZNF318	0.564578	-5.90743	0.000319	0.007322	0.66183
C4orf29	-0.49434	-5.90561	0.000319	0.007322	0.659695
EFHA2	-2.01139	-5.89881	0.000322	0.007339	0.651691
ZCCHC11	-0.01562	-5.89864	0.000322	0.007339	0.651484
MAMDC4	0.88742	-5.89536	0.000323	0.007359	0.647619
BICD1	-0.55772	-5.89135	0.000325	0.007374	0.642895
SRSF2	4.45987	-5.88829	0.000326	0.007375	0.639285
PLEKHG5	1.56071	-5.87768	0.00033	0.007414	0.626758
BCOR	-0.33592	-5.8767	0.00033	0.007414	0.62561
RNF224	-3.33681	-6.75091	0.000434	0.008317	0.624508
LOC100130015	-1.74381	-5.87355	0.000331	0.007424	0.62188
GLS	2.38557	-5.8702	0.000333	0.007436	0.617926
PGAM2	2.00983	-5.86733	0.000334	0.007438	0.61453
MAP3K12	2.6051	-5.85414	0.000339	0.007483	0.598926
XPC	2.73014	-5.85373	0.000339	0.007483	0.598439
MAPK8	0.357074	-5.84418	0.000343	0.007515	0.587121
MAB21L3	-0.68464	-5.84148	0.000344	0.00752	0.58391
PRKAA1	2.08493	-5.83907	0.000345	0.00752	0.581053
YTHDC2	0.362504	-5.83877	0.000345	0.00752	0.580702
RBM5	4.68123	-5.82789	0.00035	0.007574	0.567777
RAF1	3.61838	-5.82162	0.000352	0.007574	0.560328
PCDHB14	-1.0671	-5.82157	0.000352	0.007574	0.560264
CSPG4	3.88102	-5.82035	0.000353	0.007574	0.558815
CLK2	3.12608	-5.82035	0.000353	0.007574	0.558811
LBH	3.99542	-5.82001	0.000353	0.007574	0.558412
ATXN7	0.209374	-5.80482	0.000359	0.007633	0.540327
SLC29A1	5.05357	-5.80251	0.00036	0.007637	0.53757
UFL1	0.906446	-5.79271	0.000364	0.007682	0.525882
SH3GL1P1	-3.64858	-5.77742	0.000371	0.007779	0.507618
SRCAP	2.74321	-5.77491	0.000372	0.007793	0.504612
LUC7L2	3.49496	-5.77329	0.000373	0.007799	0.502674
NUMA1	4.8925	-5.76835	0.000375	0.007829	0.496766
CLDND1	2.9494	-5.76576	0.000376	0.007831	0.493663
HERC2P9	-0.82672	-5.76236	0.000377	0.00784	0.489586
ERCC3	2.92551	-5.74977	0.000383	0.007872	0.474494
SON	3.16969	-5.74834	0.000384	0.007872	0.472784
STAT3	4.26204	-5.73356	0.00039	0.007989	0.455028
SYT2	-3.57095	-5.73228	0.000391	0.007989	0.453487
C19orf55	1.10713	-5.73176	0.000391	0.007989	0.452862
ABCA2	2.46904	-5.72982	0.000392	0.007999	0.450534
KLF7	0.917611	-5.72556	0.000394	0.008022	0.445401
ZC3H11A	3.54149	-5.72092	0.000396	0.008049	0.439817
CMIP	2.89847	-5.71557	0.000399	0.008075	0.433379
MAMLD1	-0.17015	-5.71337	0.0004	0.008079	0.430723
SNORD58A	1.16608	-6.50798	0.000532	0.008909	0.426651
TAF1C	3.22221	-5.70851	0.000402	0.008092	0.424865
EP300	1.85142	-5.70783	0.000402	0.008092	0.424039
LAMB2	6.01893	-5.70465	0.000404	0.008103	0.420203
LOC100131434	0.158789	-5.70004	0.000406	0.00813	0.414641
CXCL12	5.23052	-5.69683	0.000408	0.008148	0.410773
UBA1	5.16942	-5.6955	0.000408	0.008148	0.409163
MYOF	3.41187	-5.69282	0.00041	0.00816	0.405927
ATG2B	0.175361	-5.68955	0.000411	0.00816	0.401972
ADNP	1.99326	-5.68913	0.000411	0.00816	0.401465
PHLPP2	-0.82525	-5.6891	0.000411	0.00816	0.401429
EP400	1.61495	-5.68796	0.000412	0.008162	0.400045
FOXK1	1.53597	-5.68678	0.000413	0.008165	0.398626
RBM25	3.06812	-5.6826	0.000415	0.008186	0.393568
PRDM11	-2.09206	-5.68201	0.000415	0.008186	0.392858
CSRNP2	1.62986	-5.67187	0.00042	0.008254	0.380578
RASAL2	0.414986	-5.67153	0.00042	0.008254	0.380163
SLC6A3	-2.60254	-5.66327	0.000424	0.008285	0.370157
ITGA10	1.54721	-5.66291	0.000424	0.008285	0.369721
NEIL1	1.69554	-5.65604	0.000428	0.008303	0.361383
DMPK	4.03952	-5.65063	0.000431	0.008311	0.354808
UBR4	2.68972	-5.6496	0.000431	0.008311	0.353558
LOC613037	-3.6372	-5.64836	0.000432	0.008313	0.352049
BIRC6	0.120318	-5.64391	0.000434	0.008317	0.346648
RICTOR	-0.35558	-5.64119	0.000435	0.008327	0.343344
ZDHHC8	2.6776	-5.63917	0.000436	0.008331	0.34088
ANO8	1.46935	-5.6329	0.00044	0.008377	0.33325
OTUD3	-0.1216	-5.62897	0.000442	0.008391	0.32847
C21orf90	-3.07975	-5.62509	0.000444	0.008402	0.323746
CHD6	0.214758	-5.62488	0.000444	0.008402	0.323484
MLL4	2.18193	-5.6238	0.000445	0.008402	0.322167
DTX3	2.92797	-5.6196	0.000447	0.008413	0.317049
ZBTB39	-1.19992	-5.61822	0.000448	0.008413	0.315374
LOC100270804	-1.95394	-5.6177	0.000448	0.008413	0.314733
C11orf30	-0.24481	-5.61567	0.000449	0.008418	0.312262
VCL	3.71494	-5.60375	0.000455	0.008469	0.297707
PHF2	1.95582	-5.60209	0.000456	0.008469	0.295684
CBL	0.629525	-5.60115	0.000457	0.008469	0.29453
C17orf85	1.57483	-5.59435	0.00046	0.008505	0.286222
TRAM2	2.92463	-5.59306	0.000461	0.008505	0.284637
RASA3	3.28301	-5.591	0.000462	0.008505	0.282119
ADAM1	-1.04189	-5.5908	0.000462	0.008505	0.28187
TMED4	3.50591	-5.58301	0.000467	0.008552	0.272333
WDR27	1.0918	-5.57696	0.00047	0.008569	0.264926
AP3D1	3.78374	-5.5742	0.000472	0.008569	0.261539
AKAP10	0.87848	-5.57394	0.000472	0.008569	0.261228
PLS3	4.48705	-5.57014	0.000474	0.008569	0.256563
ZNF284	-1.5498	-5.56368	0.000478	0.008569	0.248636
BTBD18	-3.44957	-5.56367	0.000478	0.008569	0.24863
C10orf108	-3.22071	-5.56173	0.000479	0.008569	0.246237
MLLT4	0.358454	-5.56159	0.000479	0.008569	0.24607
TSPAN12	0.14967	-5.56126	0.000479	0.008569	0.245668
TGFBR2	4.14475	-5.56056	0.000479	0.008569	0.244805
FLRT1	-3.24276	-5.56032	0.00048	0.008569	0.24451
SCUBE3	-2.25852	-5.55828	0.000481	0.008569	0.24201
SNX32	-0.87717	-5.55793	0.000481	0.008569	0.241572
PNN	3.59122	-5.55699	0.000482	0.008569	0.240415
VPS52	3.12259	-5.55417	0.000483	0.008569	0.236949
SNORD5	2.12829	-6.28229	0.000646	0.009693	0.236127
DDX3X	3.49944	-5.55298	0.000484	0.008569	0.235486
IFFO1	3.98508	-5.55246	0.000484	0.008569	0.234858
SRSF4	4.18806	-5.55107	0.000485	0.008569	0.23315
FADS3	4.30725	-5.55045	0.000485	0.008569	0.232377
TCERG1	1.71646	-5.54924	0.000486	0.008569	0.230892
HBD	-2.08428	-8.98625	0.000639	0.00966	0.215835
MAML1	1.5352	-5.53627	0.000494	0.008635	0.214934
MTMR9LP	3.19738	-5.53397	0.000495	0.008643	0.212097
NFATC2IP	2.42693	-5.53092	0.000497	0.008651	0.208339
CYP2D7P1	-1.35887	-5.52799	0.000499	0.008666	0.204728
SH2B1	3.31426	-5.52615	0.0005	0.008678	0.202453
KIAA0247	2.34425	-5.52141	0.000503	0.008696	0.196613
TRIM17	-1.56996	-5.51261	0.000508	0.008726	0.185747
ZSCAN30	0.652553	-5.50993	0.00051	0.008739	0.182434
SLC35E2B	0.265683	-5.50938	0.00051	0.008739	0.181759
ESRG	0.010739	-5.50597	0.000512	0.008762	0.177539
WWC3	1.93007	-5.50472	0.000513	0.008762	0.175999
ERVK13-1	-0.08638	-5.50139	0.000515	0.008769	0.171871
ABL1	2.92872	-5.50054	0.000515	0.008769	0.170828
PLXNB2	5.04964	-5.50041	0.000516	0.008769	0.170658
CDK5R1	-2.68878	-5.49702	0.000518	0.00879	0.166473
RAPGEF4	-1.00611	-5.49622	0.000518	0.008791	0.165475
RBM39	4.77847	-5.49209	0.000521	0.008819	0.160367
MAP2K1	2.92488	-5.4893	0.000522	0.008825	0.156907
STX2	2.61815	-5.48794	0.000523	0.008831	0.155228
NPTN	4.08486	-5.48494	0.000525	0.008833	0.151506
ITGB1	6.03527	-5.48361	0.000526	0.00884	0.149858
NSUN5P1	0.627325	-5.48026	0.000528	0.008868	0.145703
NPIPL3	-0.764	-5.47707	0.00053	0.008895	0.141741
TJP1	1.51635	-5.47268	0.000533	0.008927	0.136292
LDLRAD2	-0.23428	-5.46899	0.000536	0.008936	0.13172
KIAA0284	2.18383	-5.46892	0.000536	0.008936	0.131629
C17orf57	-1.29471	-5.46606	0.000537	0.008957	0.128083
CUL7	2.55573	-5.45881	0.000542	0.008986	0.119063
LCAT	3.29351	-5.44296	0.000553	0.009104	0.09934
DLG5	1.73637	-5.43754	0.000556	0.009133	0.092589
MAN2A2	2.44468	-5.43554	0.000558	0.00914	0.090093
QRICH1	3.11747	-5.42768	0.000563	0.009171	0.080285
FAM193B	3.62908	-5.42732	0.000563	0.009171	0.079835
SNORD47	2.13938	-5.42673	0.000564	0.009171	0.079097
SYCP2	-3.30496	-5.42534	0.000565	0.009171	0.077357
PDE8A	2.39746	-5.42226	0.000567	0.009171	0.073516
DMTF1	2.0901	-5.41675	0.000571	0.009195	0.066639
ZNF512B	1.85565	-5.41594	0.000571	0.009196	0.065622
MOGS	3.75157	-5.41485	0.000572	0.009197	0.064256
HERC1	1.06074	-5.41082	0.000575	0.009207	0.059214
SPTBN2	-2.4363	-5.40863	0.000576	0.009207	0.056477
HNRNPK	5.69723	-5.40815	0.000577	0.009207	0.055873
PHC1	1.59141	-5.39863	0.000583	0.009266	0.043962
LOC100132247	-2.61791	-5.3978	0.000584	0.009266	0.04292
CACNA1C	-0.22345	-5.39355	0.000587	0.009288	0.037595
GDI1	5.35529	-5.3823	0.000595	0.009378	0.023481
ZNF236	-1.1579	-5.38127	0.000596	0.009382	0.022193
MAL2	-3.69549	-6.70992	0.000919	0.011288	0.015173
DVL3	3.4396	-5.36809	0.000606	0.009473	0.005631
SLC41A1	1.09544	-5.35932	0.000612	0.009552	-0.0054
PIP5K1A	1.55752	-5.35802	0.000613	0.00956	-0.00704
CTDSP2	4.67392	-5.35057	0.000619	0.009599	-0.01642
PEX1	0.351127	-5.35019	0.000619	0.009599	-0.0169
ZBTB40	1.21039	-5.35009	0.000619	0.009599	-0.01702
POGZ	2.6647	-5.34947	0.00062	0.009599	-0.0178
TP73-AS1	1.67833	-5.34811	0.000621	0.009599	-0.01952
INTS3	3.69068	-5.34509	0.000623	0.009606	-0.02332
LOC285740	-5.30202	-5.98698	0.00084	0.010785	-0.02336
WDR52	-1.53514	-5.34376	0.000624	0.009606	-0.025
FUBP1	2.06266	-5.34343	0.000624	0.009606	-0.02542
EID1	5.52183	-5.34295	0.000625	0.009606	-0.02602
NLGN2	2.91974	-5.33959	0.000627	0.009615	-0.03026
ZNF333	0.829496	-5.33547	0.00063	0.009649	-0.03545
CDK17	0.918916	-5.3336	0.000632	0.009651	-0.03781
PMS2	-1.38562	-5.33257	0.000633	0.009651	-0.03912
AGK	1.28461	-5.32941	0.000635	0.009651	-0.04311
KANSL1	1.43041	-5.32875	0.000636	0.009651	-0.04394
LOC653160	-0.497	-5.3233	0.00064	0.009664	-0.05083
C9orf173	-2.53532	-5.58035	0.000738	0.010263	-0.05164
MRPL23-AS1	-2.31231	-5.57981	0.000738	0.010263	-0.05224
KIAA0907	2.53173	-5.31654	0.000645	0.009693	-0.05938
EIF4G2	6.31987	-5.313	0.000648	0.009719	-0.06386
KAT2A	3.98527	-5.30969	0.000651	0.009744	-0.06805
IFT172	1.83807	-5.30876	0.000652	0.009747	-0.06923
WSB1	4.60225	-5.30771	0.000652	0.009747	-0.07056
BRD2	4.40684	-5.30752	0.000653	0.009747	-0.0708
PCDHB10	-2.4253	-5.30578	0.000654	0.009753	-0.073
DOCK9	0.591294	-5.30251	0.000657	0.00977	-0.07715
MIR1249	0.978419	-5.55533	0.000758	0.010329	-0.07921
C11orf61	1.00757	-5.2964	0.000662	0.009798	-0.08489
SEC16B	0.706493	-5.29323	0.000664	0.009822	-0.08891
CLCN2	-0.33946	-5.29251	0.000665	0.009823	-0.08983
NBPF10	-3.26893	-5.28382	0.000672	0.009883	-0.10085
C9orf131	-2.735	-5.90072	0.000909	0.011247	-0.1014
AMT	2.43969	-5.2821	0.000673	0.009888	-0.10304
SMCHD1	0.152127	-5.2816	0.000674	0.009888	-0.10367
TMTC2	-2.14797	-5.27767	0.000677	0.009919	-0.10867
LOC100288615	0.086585	-5.27561	0.000679	0.009919	-0.11129
DNM1P41	-3.08513	-5.27505	0.000679	0.009919	-0.112
CTTN	5.35356	-5.27475	0.00068	0.009919	-0.11238
USP11	2.91983	-5.27297	0.000681	0.009919	-0.11465
MACF1	2.73054	-5.26968	0.000684	0.009944	-0.11883
EDN1	0.153741	-5.26893	0.000684	0.009946	-0.11979
PTPRM	2.932	-5.26564	0.000687	0.009952	-0.12396
CLASP1	1.23675	-5.25346	0.000698	0.010025	-0.13948
ZNF454	-1.98996	-5.2533	0.000698	0.010025	-0.13968
ZNF493	-1.18216	-5.25099	0.0007	0.010032	-0.14263
GLYR1	3.40246	-5.24989	0.000701	0.010032	-0.14403
PIKFYVE	0.020753	-5.24692	0.000703	0.010054	-0.14783
MCM3AP-AS1	-2.31825	-5.49308	0.000811	0.010614	-0.14821
LOC729799	-3.1761	-5.24284	0.000707	0.010098	-0.15303
ZNF750	-3.21561	-5.83689	0.000964	0.011512	-0.15982
INPP5E	1.74811	-5.23575	0.000713	0.010149	-0.16209
VPS39	3.53818	-5.23295	0.000716	0.010159	-0.16566
MED23	0.549428	-5.23163	0.000717	0.010165	-0.16735
HP1BP3	4.40104	-5.23055	0.000718	0.010171	-0.16872
MAP3K6	3.54036	-5.22833	0.00072	0.010182	-0.17156
TMEM212	0.869558	-5.2239	0.000724	0.010203	-0.17723
OTUD6B	-0.58671	-5.2202	0.000727	0.010214	-0.18197
IPW	-0.60345	-5.21776	0.000729	0.010221	-0.1851
PTPRF	1.48524	-5.2137	0.000733	0.010258	-0.19029
MUC6	-1.60827	-5.20866	0.000738	0.010263	-0.19675
ARID1A	1.93513	-5.20819	0.000738	0.010263	-0.19735
TIA1	2.58774	-5.20603	0.00074	0.010275	-0.20012
SEC16A	2.73412	-5.20219	0.000744	0.010302	-0.20504
TAF2	-0.28162	-5.19789	0.000748	0.010325	-0.21056
XRCC3	2.46988	-5.19466	0.000751	0.010325	-0.21471
TENC1	4.81087	-5.19159	0.000754	0.010329	-0.21865
PCDHGB5	-2.82425	-5.18982	0.000755	0.010329	-0.22092
CDK5RAP3	5.75596	-5.18728	0.000758	0.010329	-0.22418
GRIP2	-0.44185	-5.18691	0.000758	0.010329	-0.22466
LOC202181	-1.03046	-5.18639	0.000759	0.010329	-0.22532
MLLT10	0.880439	-5.18514	0.00076	0.010336	-0.22693
RBM6	4.29024	-5.18467	0.00076	0.010336	-0.22753
TGOLN2	4.03841	-5.18417	0.000761	0.010336	-0.22818
AP1G2	3.64418	-5.18124	0.000764	0.010352	-0.23195
SATB1	0.308774	-5.17982	0.000765	0.010362	-0.23377
RAD54L2	0.041712	-5.17938	0.000765	0.010362	-0.23433
DMWD	2.96815	-5.16835	0.000776	0.010446	-0.24854
TP53BP1	1.53347	-5.16771	0.000777	0.010446	-0.24936
FAM122B	1.31478	-5.16732	0.000777	0.010446	-0.24986
TUBE1	1.09957	-5.16322	0.000781	0.010463	-0.25514
SEMA4G	-1.52046	-5.15981	0.000784	0.010473	-0.25954
TSPAN9	3.31657	-5.15526	0.000789	0.010514	-0.2654
LOC100652768	1.75535	-5.15498	0.000789	0.010514	-0.26576
AGXT2L2	3.88364	-5.15162	0.000792	0.010544	-0.27011
FLCN	2.95861	-5.14883	0.000795	0.010567	-0.2737
PRRC2B	3.60198	-5.14716	0.000797	0.010567	-0.27585
PIGG	2.23803	-5.1466	0.000797	0.010567	-0.27658
ZNF131	0.440025	-5.14505	0.000799	0.010567	-0.27858
HDAC6	3.22378	-5.1419	0.000802	0.010593	-0.28265
MZF1	2.04403	-5.13921	0.000805	0.010595	-0.28612
KIDINS220	1.48827	-5.13605	0.000808	0.010613	-0.29021
USP36	1.92745	-5.13599	0.000808	0.010613	-0.29029
VGLL4	1.98655	-5.13459	0.00081	0.010614	-0.2921
ZDHHC17	1.07746	-5.13347	0.000811	0.010614	-0.29355
INPPL1	4.65345	-5.1327	0.000812	0.010614	-0.29455
MAGED2	5.53825	-5.13096	0.000813	0.01063	-0.29679
2023-09-10	2.43419	-5.12695	0.000817	0.010662	-0.30198
COL2A1	-1.78045	-5.11996	0.000825	0.0107	-0.31103
GPBP1L1	3.33431	-5.1195	0.000825	0.0107	-0.31163
EDNRA	1.25933	-5.11234	0.000833	0.010737	-0.32091
LMTK2	-0.35491	-5.10994	0.000835	0.010751	-0.32401
SHC1	5.21891	-5.1098	0.000835	0.010751	-0.3242
SLC23A3	-0.90809	-5.10728	0.000838	0.010769	-0.32746
LOC100130451	-1.66538	-5.10681	0.000838	0.010769	-0.32807
ACAD8	2.10266	-5.10248	0.000843	0.010813	-0.3337
RNF169	-0.87145	-5.09697	0.000849	0.010864	-0.34085
TTC37	1.64962	-5.09666	0.000849	0.010864	-0.34126
SKI	3.25537	-5.09461	0.000852	0.010878	-0.34392
DDX12P	-2.69979	-5.31554	0.000986	0.011624	-0.34823
RXRB	4.01544	-5.09122	0.000855	0.010882	-0.34832
CEP164	2.60838	-5.09115	0.000855	0.010882	-0.34841
ARHGEF17	2.85836	-5.07694	0.000871	0.010976	-0.3669
ZNF142	1.01344	-5.07546	0.000872	0.010982	-0.36883
ITGA5	5.59326	-5.07511	0.000873	0.010982	-0.36928
GPR75	-3.043	-5.60357	0.0012	0.012761	-0.37833
TMEM184A	-2.7211	-5.06356	0.000886	0.011086	-0.38432
HERC2	0.953901	-5.06274	0.000887	0.011091	-0.3854
KDM6A	-0.11513	-5.06154	0.000888	0.011101	-0.38697
ATAD5	-2.58795	-5.059	0.000891	0.011115	-0.39027
NRP1	3.552	-5.05632	0.000894	0.01114	-0.39377
LOC642852	-0.19876	-5.05566	0.000895	0.01114	-0.39464
IGF1R	0.587677	-5.05362	0.000897	0.011162	-0.3973
SNORD45B	0.702147	-6.13167	0.001408	0.01388	-0.41053
AMY2B	0.071707	-5.04329	0.000909	0.011247	-0.41079
ZNF251	1.95724	-5.03875	0.000914	0.011279	-0.41672
LOC729513	1.29259	-5.03727	0.000916	0.011279	-0.41867
ROCK2	0.030655	-5.03682	0.000916	0.011279	-0.41925
ARHGEF1	4.76556	-5.0336	0.00092	0.011288	-0.42347
ATF7	1.95997	-5.03313	0.000921	0.011288	-0.42408
BTN2A3P	-0.57777	-5.03222	0.000922	0.011288	-0.42527
KLF8	0.896753	-5.02591	0.000929	0.011325	-0.43353
ACOX2	1.08208	-5.02582	0.000929	0.011325	-0.43365
FAM186B	-2.35849	-5.02566	0.000929	0.011325	-0.43386
2023-09-02	5.47406	-5.02276	0.000933	0.011345	-0.43767
ZMIZ2	4.14201	-5.01946	0.000937	0.011355	-0.44199
PCGF3	2.67527	-5.00404	0.000955	0.011479	-0.46221
PCDHGA5	-3.4156	-5.00317	0.000957	0.011479	-0.46335
NODAL	-3.07381	-4.99942	0.000961	0.011506	-0.46828
MIRLET7BHG	1.64997	-4.99749	0.000963	0.011512	-0.47081
ZC3H7B	3.51893	-4.99556	0.000966	0.011512	-0.47335
SNORD77	0.596974	-6.0388	0.001512	0.014449	-0.47512
GPR173	0.101111	-4.99255	0.00097	0.011517	-0.47732
CALD1	5.21133	-4.99144	0.000971	0.011524	-0.47877
BGLAP	-1.36383	-4.988	0.000975	0.011556	-0.48329
LOC728392	2.7962	-4.98748	0.000976	0.011556	-0.48398
MEF2A	2.92289	-4.98693	0.000977	0.011556	-0.48471
MCM3AP	3.33841	-4.98089	0.000984	0.011621	-0.49266
FBXO3	1.33591	-4.98013	0.000985	0.011621	-0.49366
TNKS2	1.57824	-4.97893	0.000987	0.011624	-0.49523
TECPR1	2.31863	-4.97806	0.000988	0.01163	-0.49638
STEAP4	3.23763	-4.9722	0.000995	0.011696	-0.5041
EIF4H	5.84295	-4.96925	0.000999	0.011734	-0.50799
SNX29P2	-2.95285	-5.17425	0.001156	0.01256	-0.51085
CG030	-1.80738	-4.9627	0.001007	0.011789	-0.51663
COL16A1	4.76716	-4.9617	0.001009	0.01179	-0.51795
PLEKHM3	-0.62785	-4.95874	0.001013	0.011828	-0.52186
ADAMTS13	-0.462	-4.95549	0.001017	0.011849	-0.52615
SRRT	4.32341	-4.95415	0.001019	0.011853	-0.52792
CAV2	3.41285	-4.95153	0.001022	0.01188	-0.53138
TNFAIP2	5.47398	-4.94971	0.001024	0.011894	-0.53379
EWSR1	5.15061	-4.94377	0.001032	0.011963	-0.54164
TSC2	3.36169	-4.94008	0.001037	0.011999	-0.54652
HERC3	0.32295	-4.93709	0.001041	0.012023	-0.55047
ILF3	3.9127	-4.9339	0.001045	0.012051	-0.55469
CPSF7	3.4624	-4.92791	0.001054	0.012078	-0.56263
PAWR	-1.10106	-4.92752	0.001054	0.012078	-0.56315
CHAD	-0.00488	-4.92489	0.001058	0.012108	-0.56663
CCDC120	-0.2951	-4.9233	0.00106	0.012108	-0.56874
LOC100505678	-1.74162	-4.92174	0.001062	0.012118	-0.57081
EPG5	0.158428	-4.92062	0.001063	0.012128	-0.57229
ZNF8	-0.24408	-4.91858	0.001066	0.012146	-0.57499
SNAP23	3.37157	-4.91727	0.001068	0.012152	-0.57674
MYO15B	3.01988	-4.91452	0.001072	0.012152	-0.58038
ATXN2	1.25018	-4.91401	0.001073	0.012152	-0.58106
PDE1C	-2.18331	-4.91362	0.001073	0.012152	-0.58158
RNF213	2.63174	-4.91274	0.001074	0.012159	-0.58275
SF3B1	4.62604	-4.91187	0.001076	0.01216	-0.5839
KRIT1	0.854836	-4.91086	0.001077	0.012167	-0.58524
PROM2	-1.59197	-4.90879	0.00108	0.012171	-0.58799
USP45	-1.38763	-4.90806	0.001081	0.012174	-0.58897
ZNF418	-0.76066	-4.90768	0.001081	0.012174	-0.58947
PROX2	-2.73023	-4.90697	0.001082	0.012176	-0.59041
SMG1	0.871851	-4.90498	0.001085	0.012176	-0.59305
SYBU	-0.76492	-4.90495	0.001085	0.012176	-0.59309
VIM	10.9822	-4.90437	0.001086	0.012176	-0.59385
LOC100653515	-1.07574	-4.9004	0.001092	0.012218	-0.59913
ZNF384	2.95499	-4.89989	0.001092	0.012218	-0.59982
ZBTB38	0.95959	-4.89545	0.001099	0.012267	-0.60571
PRKAR1A	4.56389	-4.88935	0.001107	0.012315	-0.61383
LOC100131691	0.750712	-4.88884	0.001108	0.012316	-0.61452
AKAP17A	3.03929	-4.88781	0.00111	0.012318	-0.61589
SIN3B	2.59733	-4.88547	0.001113	0.012339	-0.619
FOXJ3	1.75375	-4.88359	0.001116	0.012349	-0.6215
KLF13	3.26093	-4.88129	0.001119	0.012365	-0.62457
TXNIP	6.63422	-4.87817	0.001124	0.012397	-0.62872
TNFRSF11B	-0.33237	-4.87618	0.001126	0.012412	-0.63137
ZNF211	1.37572	-4.87128	0.001134	0.012462	-0.6379
COG7	1.97783	-4.86754	0.001139	0.012491	-0.6429
BRD1	1.65808	-4.86337	0.001145	0.012519	-0.64846
MED12	1.75212	-4.86271	0.001146	0.01252	-0.64934
PXDN	3.32518	-4.86124	0.001148	0.012526	-0.65131
KIAA0556	1.03233	-4.86074	0.001149	0.012527	-0.65196
LOC100129917	-0.57626	-4.85979	0.001151	0.012535	-0.65324
GOLGA6L5	-2.58584	-4.8582	0.001153	0.012551	-0.65536
SGIP1	-0.31076	-4.85791	0.001153	0.012551	-0.65575
CDKL1	0.284614	-4.85687	0.001155	0.012558	-0.65714
CMAHP	1.53626	-4.85556	0.001157	0.012561	-0.65889
IP6K2	3.13006	-4.85355	0.00116	0.012567	-0.66158
TMEM131	1.44568	-4.85241	0.001162	0.012567	-0.6631
ARHGAP1	4.85222	-4.85201	0.001162	0.012567	-0.66364
SRRM5	-2.91708	-4.85085	0.001164	0.012567	-0.66519
CLCN6	1.35627	-4.85026	0.001165	0.012567	-0.66598
MYO7B	-0.77334	-4.85006	0.001165	0.012567	-0.66624
MTM1	0.32083	-4.84782	0.001169	0.012589	-0.66923
MBD1	2.72023	-4.84572	0.001172	0.012616	-0.67204
ZC3H7A	2.0378	-4.84381	0.001175	0.012629	-0.6746
SPATA21	-4.48649	-5.29982	0.001611	0.014911	-0.6748
DHX35	0.851852	-4.84365	0.001175	0.012629	-0.67481
GP1BA	-1.26387	-4.84246	0.001177	0.012635	-0.6764
CRIM1	2.12752	-4.84171	0.001178	0.01264	-0.67741
MIR4420	-0.10121	-5.76407	0.001878	0.016163	-0.67909
NPR2	1.32869	-4.83389	0.00119	0.012713	-0.68788
PWWP2A	-0.07271	-4.83243	0.001192	0.012721	-0.68983
PDGFRB	5.5393	-4.8321	0.001193	0.012721	-0.69027
HERC2P3	-3.07019	-5.28339	0.001638	0.015046	-0.69123
TTC17	2.1945	-4.82752	0.0012	0.012761	-0.69641
GORASP1	3.31459	-4.82674	0.001201	0.012761	-0.69745
SLC35F2	-0.28694	-4.82287	0.001207	0.012806	-0.70264
MBD6	3.43872	-4.81799	0.001215	0.01285	-0.70919
NHSL2	-0.03951	-4.81623	0.001218	0.012866	-0.71155
HERC2P2	-0.62313	-4.81515	0.001219	0.012877	-0.71301
ZNF439	0.087485	-4.81312	0.001223	0.012903	-0.71573
ZNF827	-1.13693	-4.80948	0.001229	0.012935	-0.72062
AAAS	4.03586	-4.80743	0.001232	0.012958	-0.72337
EGFL8	-1.60165	-5.69388	0.001987	0.016554	-0.72517
WDR6	3.99887	-4.79957	0.001245	0.013051	-0.73394
HOXD3	-0.8118	-4.79827	0.001247	0.013051	-0.73569
SSPO	-3.36386	-4.79577	0.001251	0.013071	-0.73904
MAP4K3	0.60451	-4.78915	0.001262	0.013135	-0.74795
ZEB1-AS1	-1.32547	-4.78616	0.001267	0.013162	-0.75199
CTNNB1	5.53762	-4.78358	0.001271	0.013195	-0.75546
TULP3	1.97719	-4.7827	0.001272	0.013199	-0.75664
TAF1	0.559337	-4.77978	0.001277	0.013217	-0.76058
STK25	5.03337	-4.77944	0.001278	0.013217	-0.76104
GBA2	3.08941	-4.77942	0.001278	0.013217	-0.76106
SACS	-1.16154	-4.77767	0.001281	0.013228	-0.76342
GOLGA2	3.98746	-4.77634	0.001283	0.013228	-0.76521
TEAD1	0.456796	-4.77259	0.001289	0.013279	-0.77027
TANC1	0.152333	-4.77021	0.001293	0.013313	-0.77348
LOC100506710	1.72496	-4.76307	0.001306	0.013398	-0.78312
ATP7B	-1.9224	-4.76303	0.001306	0.013398	-0.78317
CLTCL1	0.144366	-4.75921	0.001312	0.013425	-0.78834
DOM3Z	2.60307	-4.7551	0.001319	0.013458	-0.79388
PXK	0.917786	-4.75422	0.001321	0.013459	-0.79508
HEATR1	-0.48857	-4.75143	0.001326	0.013489	-0.79884
CAMTA2	3.42635	-4.75022	0.001328	0.013494	-0.80048
DKFZP434I0714	-2.12263	-4.74927	0.001329	0.013503	-0.80177
DNAH17	-2.58675	-4.74896	0.00133	0.013503	-0.80219
SLC39A13	4.85784	-4.74708	0.001333	0.013529	-0.80473
KIAA0889	1.67836	-4.74519	0.001337	0.013555	-0.80729
RBFOX2	2.80805	-4.74395	0.001339	0.013556	-0.80896
KIAA1407	-0.2602	-4.7426	0.001341	0.013556	-0.81079
NS3BP	0.234191	-4.74256	0.001341	0.013556	-0.81084
GNB1	6.13366	-4.74042	0.001345	0.013562	-0.81374
YEATS2	1.74312	-4.73951	0.001347	0.013571	-0.81498
BBS2	2.53041	-4.73724	0.001351	0.013605	-0.81805
DCDC2B	1.11895	-4.73665	0.001352	0.013608	-0.81885
MED24	3.1495	-4.73428	0.001356	0.013636	-0.82206
PCDHGA6	-3.74235	-4.91089	0.001566	0.014711	-0.82226
SDR39U1	1.87303	-4.73324	0.001358	0.013637	-0.82347
MTMR11	1.99542	-4.7325	0.001359	0.013637	-0.82447
ZMYM3	1.43314	-4.73186	0.00136	0.013637	-0.82533
EVC	1.77405	-4.73159	0.001361	0.013637	-0.8257
TSPYL4	0.992711	-4.73077	0.001362	0.013643	-0.82682
SPEN	1.54002	-4.72499	0.001373	0.013716	-0.83465
ATP10D	0.211861	-4.72353	0.001375	0.013716	-0.83663
TBX18	-0.61428	-4.72191	0.001378	0.013731	-0.83883
SLC23A2	1.69599	-4.72032	0.001381	0.013746	-0.84099
SEMA6D	-1.23074	-4.71918	0.001383	0.013752	-0.84253
DNMT3B	-2.04203	-4.7183	0.001385	0.013761	-0.84372
CYP2A6	-3.08272	-5.13135	0.001907	0.0163	-0.84527
AGAP11	0.835607	-4.7169	0.001387	0.013765	-0.84563
MBTPS1	3.53393	-4.71556	0.00139	0.013783	-0.84745
EME2	0.317335	-4.71466	0.001391	0.013785	-0.84867
AKAP13	2.63849	-4.70595	0.001408	0.01388	-0.8605
ADAM17	1.28258	-4.70265	0.001414	0.013899	-0.86498
RGS5	3.31067	-4.70116	0.001416	0.013908	-0.86701
MBTD1	-0.13433	-4.70051	0.001418	0.013908	-0.86789
DGKD	1.39141	-4.70033	0.001418	0.013908	-0.86814
DDX26B	0.565723	-4.69925	0.00142	0.013908	-0.8696
CWC25	2.23328	-4.69602	0.001426	0.013935	-0.874
LOC440434	-0.27436	-4.69434	0.001429	0.013953	-0.87629
TNRC6B	-0.00863	-4.69398	0.00143	0.013953	-0.87678
IFT81	-0.30434	-4.69351	0.001431	0.013953	-0.87741
LPCAT4	3.28916	-4.69055	0.001437	0.013986	-0.88144
PHF12	1.76891	-4.68502	0.001447	0.01404	-0.88898
SBF2	0.489846	-4.68499	0.001447	0.01404	-0.88901
KRTCAP3	0.055442	-4.67508	0.001466	0.014195	-0.90252
KIAA0182	1.44221	-4.67451	0.001467	0.014195	-0.9033
TLN1	5.17965	-4.67376	0.001469	0.014195	-0.90433
RSPRY1	0.470755	-4.67368	0.001469	0.014195	-0.90444
TRANK1	0.599691	-4.66932	0.001477	0.014233	-0.91038
PLCG1	3.20064	-4.6644	0.001487	0.014306	-0.9171
FAM179B	-0.83657	-4.66136	0.001493	0.014336	-0.92125
COL6A1	8.66725	-4.66131	0.001493	0.014336	-0.92131
TRO	0.87961	-4.65772	0.0015	0.01439	-0.92622
GSDMB	1.52953	-4.65354	0.001509	0.014437	-0.93193
ZNF692	3.19165	-4.65339	0.001509	0.014437	-0.93214
ARF1	6.43184	-4.65009	0.001516	0.014469	-0.93665
MFGE8	6.76107	-4.64837	0.001519	0.014469	-0.93901
LOC100131564	1.08118	-4.64714	0.001522	0.014478	-0.94069
C20orf194	1.92637	-4.63725	0.001542	0.014598	-0.95423
ITM2B	7.59185	-4.63687	0.001543	0.014598	-0.95474
CEP192	-0.07936	-4.63109	0.001555	0.014665	-0.96267
PCMTD2	1.95533	-4.63101	0.001555	0.014665	-0.96278
IGFBP5	5.4456	-4.63088	0.001555	0.014665	-0.96296
MIR3176	1.73779	-5.01742	0.002142	0.017227	-0.96307
GPR124	3.06266	-4.6293	0.001558	0.014672	-0.96511
CLSTN1	3.9322	-4.62587	0.001565	0.014711	-0.96982
C9orf25	2.72774	-4.62345	0.00157	0.014737	-0.97315
TCTE3	-1.96595	-4.77756	0.001833	0.015969	-0.98407
EMP1	5.92727	-4.60808	0.001603	0.014899	-0.99424
KLHL20	0.412239	-4.6071	0.001605	0.014899	-0.99559
NEK9	2.91409	-4.60659	0.001606	0.014899	-0.99628
U2SURP	1.48587	-4.6043	0.001611	0.014911	-0.99944
HNRNPH3	4.5015	-4.59871	0.001623	0.014999	-1.00712
PDIA5	3.28524	-4.59795	0.001625	0.015007	-1.00816
ARHGEF10	2.09332	-4.59601	0.001629	0.01501	-1.01084
KLHL3	-0.26772	-4.5937	0.001634	0.015028	-1.01402
C1orf213	-0.90467	-4.58768	0.001647	0.015099	-1.0223
C17orf47	-4.38922	-4.96085	0.00227	0.017741	-1.02232
LCA5	-2.02578	-4.58496	0.001653	0.015132	-1.02605
TNFRSF10B	3.11058	-4.58316	0.001657	0.015154	-1.02853
SPG7	3.80722	-4.58061	0.001663	0.015173	-1.03205
ELOVL5	3.08954	-4.58013	0.001664	0.015173	-1.03271
TRPV3	-4.09551	-4.95053	0.002295	0.017853	-1.03319
SP2	1.51164	-4.57845	0.001668	0.015174	-1.03502
JAG1	3.51613	-4.57839	0.001668	0.015174	-1.0351
OBSL1	2.1264	-4.57374	0.001678	0.015258	-1.04152
C15orf63	-2.41215	-4.73035	0.001939	0.016432	-1.04204
RDX	2.35498	-4.57325	0.001679	0.015258	-1.0422
PPAP2B	3.16459	-4.57233	0.001682	0.015258	-1.04346
AFG3L1P	1.23985	-4.57208	0.001682	0.015258	-1.0438
RGL2	4.39223	-4.57203	0.001682	0.015258	-1.04387
NDST1	3.41744	-4.56748	0.001693	0.015309	-1.05015
CAPN2	5.58763	-4.5654	0.001697	0.015326	-1.05302
MRI1	2.68638	-4.56463	0.001699	0.01533	-1.05408
C5orf45	1.33503	-4.56436	0.0017	0.01533	-1.05446
MIR23A	1.92955	-4.56102	0.001707	0.01537	-1.05908
ZNF37BP	-0.03756	-4.55943	0.001711	0.015396	-1.06127
RHOB	5.68221	-4.55657	0.001717	0.015433	-1.06522
SNORD58C	0.691148	-4.55297	0.001726	0.015494	-1.0702
BZRAP1	-0.19223	-4.54923	0.001735	0.015543	-1.07537
STXBP3	2.34359	-4.54454	0.001745	0.015619	-1.08186
CABIN1	2.74391	-4.54011	0.001756	0.015682	-1.08799
PFKM	2.15445	-4.53909	0.001758	0.015682	-1.0894
LIFR	-0.7136	-4.53461	0.001769	0.015739	-1.0956
ZNF532	2.17925	-4.53438	0.00177	0.015739	-1.09592
MIR4292	2.16214	-4.68329	0.002051	0.01686	-1.10017
HEG1	2.62473	-4.52972	0.001781	0.015787	-1.10238
MYBBP1A	1.7238	-4.52839	0.001784	0.015802	-1.10422
ABCC10	1.91343	-4.52835	0.001784	0.015802	-1.10428
IGFBP3	4.79828	-4.52731	0.001786	0.015815	-1.10572
MTSS1L	3.40905	-4.52239	0.001798	0.015858	-1.11255
ADD1	4.7241	-4.5209	0.001802	0.015865	-1.11461
SLC38A2	3.85753	-4.52027	0.001803	0.015865	-1.11549
ATP2B4	3.65555	-4.52027	0.001803	0.015865	-1.11549
FGFR1	3.81895	-4.51779	0.00181	0.015889	-1.11893
RAI1	0.812468	-4.51323	0.001821	0.015915	-1.12526
PTPLB	-0.06649	-4.50989	0.001829	0.01595	-1.1299
CSRNP3	-4.10968	-4.50897	0.001831	0.015963	-1.13118
PCDHGB3	-4.03524	-5.17687	0.003067	0.020939	-1.13192
BSN	-3.43479	-4.50417	0.001843	0.016023	-1.13784
COL5A3	4.56931	-4.50287	0.001846	0.016037	-1.13964
MEG8	-0.47189	-4.50026	0.001853	0.016086	-1.14328
GPR176	0.662516	-4.49797	0.001859	0.0161	-1.14647
DYNC1I1	-1.57356	-4.49612	0.001863	0.016106	-1.14904
GIGYF1	3.84979	-4.49569	0.001864	0.016106	-1.14964
HCG27	-0.78132	-4.49208	0.001873	0.01616	-1.15465
RAD52	1.30806	-4.49171	0.001874	0.01616	-1.15517
SHANK3	2.89847	-4.49067	0.001877	0.016163	-1.15662
FAM13C	-1.29881	-4.48777	0.001884	0.016193	-1.16066
PLD2	3.12357	-4.48772	0.001885	0.016193	-1.16072
MPRIP	3.24742	-4.4842	0.001894	0.016225	-1.16563
KIAA0754	-0.75834	-4.48363	0.001895	0.016225	-1.16642
ZNF689	-0.79119	-4.48297	0.001897	0.016233	-1.16734
ADAMTS1	2.1754	-4.48193	0.001899	0.016241	-1.16878
KCNQ1OT1	-3.0934	-4.47762	0.001911	0.016322	-1.1748
RP1L1	-5.96124	-5.1177	0.00323	0.021533	-1.18106
MIR24-2	0.439618	-4.81041	0.002657	0.019302	-1.18237
SHPRH	-3.14311	-4.47197	0.001925	0.016402	-1.18268
SMC5	1.11155	-4.46988	0.001931	0.016409	-1.18559
DOCK1	1.92649	-4.46956	0.001932	0.016409	-1.18604
FLJ40292	-3.14432	-4.80684	0.002667	0.019339	-1.18621
ARFGEF2	0.158955	-4.46926	0.001932	0.016409	-1.18645
CPNE8	0.371918	-4.46765	0.001937	0.016428	-1.1887
PPP1R13L	1.66273	-4.46376	0.001947	0.016462	-1.19413
TNKS1BP1	4.72356	-4.46311	0.001948	0.016462	-1.19503
PRPF38B	2.44945	-4.46283	0.001949	0.016462	-1.19542
CSNK1D	4.30292	-4.4618	0.001952	0.016468	-1.19686
SNORD35B	2.86879	-4.46147	0.001953	0.016468	-1.19733
NEK4	0.222297	-4.46123	0.001953	0.016468	-1.19767
MIR4517	2.18127	-5.09718	0.003289	0.021789	-1.19822
KCTD15	1.76922	-4.4601	0.001956	0.016468	-1.19924
IKBKAP	1.55905	-4.45965	0.001958	0.016468	-1.19986
SRPR	4.2769	-4.45962	0.001958	0.016468	-1.1999
PFAS	1.1022	-4.45888	0.00196	0.016468	-1.20094
TMEM173	5.02933	-4.45869	0.00196	0.016468	-1.20121
TNFAIP1	2.55945	-4.45704	0.001965	0.01648	-1.20351
GPT	-0.88001	-4.45359	0.001974	0.016506	-1.20834
PLEKHG4	1.45512	-4.45188	0.001978	0.016513	-1.21072
SPIN3	-0.77576	-4.45132	0.00198	0.016518	-1.2115
WDR59	2.27152	-4.44749	0.00199	0.016561	-1.21685
PPP2CB	3.88365	-4.44587	0.001995	0.016591	-1.21912
IPPK	-0.41663	-4.43894	0.002014	0.01671	-1.22882
PITPNM2	0.604291	-4.4384	0.002015	0.01671	-1.22958
PLSCR4	0.711524	-4.43806	0.002016	0.01671	-1.23005
CRY1	0.758952	-4.43614	0.002021	0.016722	-1.23273
SEMA4C	2.68365	-4.43596	0.002022	0.016722	-1.23299
RTL1	-2.58984	-4.57541	0.002338	0.018026	-1.23477
RCOR1	0.710296	-4.42672	0.002047	0.016849	-1.24593
FAM160A2	2.8677	-4.42662	0.002048	0.016849	-1.24607
TMEM198	-0.79241	-4.42607	0.002049	0.016855	-1.24685
NCOA6	1.30985	-4.42389	0.002055	0.016873	-1.2499
USP21	2.35607	-4.42372	0.002056	0.016873	-1.25014
MDC1	1.67807	-4.42304	0.002058	0.016874	-1.25109
MIR4712	1.35021	-5.03392	0.003478	0.022553	-1.25158
UBE2G2	3.94266	-4.41991	0.002066	0.016914	-1.25548
C16orf3	-2.47459	-4.73998	0.002863	0.020197	-1.25856
SNORD102	1.1534	-4.55621	0.002393	0.018271	-1.25892
DDX42	4.07917	-4.41694	0.002075	0.016957	-1.25965
ANXA1	7.59663	-4.41578	0.002078	0.016976	-1.26127
CYP2D6	-1.25688	-4.41386	0.002083	0.017014	-1.26396
TWSG1	2.54891	-4.41205	0.002089	0.01703	-1.26651
SLC6A1	-2.65596	-4.41183	0.002089	0.01703	-1.26682
ECM2	3.12221	-4.41107	0.002091	0.01703	-1.26789
MED14	0.940767	-4.41076	0.002092	0.01703	-1.26833
SPATA25	-0.16107	-4.5473	0.002419	0.018368	-1.27014
ETS2	2.75113	-4.40911	0.002097	0.017038	-1.27064
TOP1	1.16186	-4.40847	0.002099	0.017038	-1.27153
OXR1	0.710593	-4.40769	0.002101	0.017038	-1.27263
CYP2F1	-2.77957	-4.72496	0.002909	0.020377	-1.27491
RNF123	2.61039	-4.4049	0.002109	0.017059	-1.27656
EPAS1	4.97798	-4.40403	0.002112	0.01707	-1.27778
PODXL	2.88567	-4.39964	0.002124	0.017142	-1.28394
PLAGL1	2.10974	-4.39942	0.002125	0.017142	-1.28425
RUSC2	2.89085	-4.39721	0.002131	0.017186	-1.28736
NOTCH3	4.45651	-4.39541	0.002137	0.017221	-1.28989
COL4A1	5.41045	-4.3937	0.002142	0.017227	-1.2923
PITPNM3	-0.80708	-4.39364	0.002142	0.017227	-1.29238
MTMR3	1.80427	-4.38684	0.002162	0.017344	-1.30195
TARDBP	3.10715	-4.38474	0.002168	0.017365	-1.3049
POLG	2.85598	-4.38428	0.002169	0.017369	-1.30555
GABPA	0.875462	-4.38348	0.002172	0.017378	-1.30667
OSBPL9	2.88207	-4.38311	0.002173	0.017378	-1.3072
COL11A2	-1.42859	-4.38286	0.002174	0.017378	-1.30755
MIRLET7D	0.78577	-4.51631	0.002513	0.018696	-1.30929
AFF4	1.17259	-4.38007	0.002182	0.017415	-1.31147
CLK1	4.10808	-4.37983	0.002183	0.017415	-1.31182
BOD1L	0.272962	-4.37903	0.002185	0.017415	-1.31294
ARHGEF11	2.71262	-4.37824	0.002187	0.017415	-1.31406
SIPA1L3	0.147462	-4.3779	0.002188	0.017415	-1.31453
RDH5	-0.42942	-4.37534	0.002196	0.01746	-1.31814
E2F4	3.98696	-4.37139	0.002208	0.017511	-1.32371
DTX2P1-UPK3BP1-PMS2P11	-2.24076	-4.36981	0.002213	0.017512	-1.32593
ENTPD4	2.13161	-4.36977	0.002213	0.017512	-1.32599
TMEM150C	-1.07258	-4.36888	0.002216	0.017521	-1.32724
MMS19	3.43382	-4.36783	0.002219	0.01753	-1.32873
FLJ44511	-2.18046	-4.36549	0.002226	0.017552	-1.33203
SNORD101	0.205316	-4.67166	0.00308	0.020972	-1.33322
GNAT2	-2.75736	-4.49286	0.002586	0.019017	-1.33901
MLLT6	4.28778	-4.35974	0.002244	0.017655	-1.34015
SMTN	4.12107	-4.35079	0.002271	0.017741	-1.35278
AFF1	1.62028	-4.35042	0.002273	0.017741	-1.3533
LOC283922	-2.05881	-4.35024	0.002273	0.017741	-1.35356
TRIM22	3.7523	-4.34996	0.002274	0.017741	-1.35395
PRPF8	3.76231	-4.34835	0.002279	0.017773	-1.35623
ADAMTS9-AS2	-2.62739	-4.34398	0.002293	0.017853	-1.3624
WDR11	2.31525	-4.34362	0.002294	0.017853	-1.36292
LAMA5	2.48118	-4.34343	0.002294	0.017853	-1.36319
ARL10	-0.11172	-4.33667	0.002316	0.017973	-1.37275
UBFD1	1.80614	-4.33498	0.002321	0.01799	-1.37513
MEG3	5.39281	-4.33321	0.002327	0.018004	-1.37765
MIR3677	1.36849	-4.94497	0.003766	0.023627	-1.3781
C10orf128	2.76161	-4.33131	0.002333	0.018024	-1.38032
STK38L	1.80643	-4.32927	0.00234	0.01803	-1.38322
MIR600HG	-1.77344	-4.32505	0.002353	0.018103	-1.38919
PSD2	-3.47569	-4.32432	0.002356	0.018106	-1.39023
NCAPD3	0.034343	-4.32022	0.002369	0.018165	-1.39604
ZNF767	1.47218	-4.31829	0.002375	0.018192	-1.39877
SKIV2L	3.24449	-4.31594	0.002383	0.018243	-1.40211
PKD2	1.94708	-4.31474	0.002387	0.018247	-1.40381
LRRC40	0.025859	-4.3141	0.002389	0.018254	-1.40472
C14orf135	0.893862	-4.31325	0.002392	0.018268	-1.40592
TSNAXIP1	-0.97554	-4.31212	0.002396	0.018282	-1.40753
AQP1	7.85476	-4.31157	0.002397	0.018285	-1.40831
KCNT1	-3.69958	-4.3113	0.002398	0.018285	-1.40869
CTNNA1	5.34409	-4.3061	0.002416	0.018354	-1.41606
ENTPD3	-2.77242	-4.43024	0.002795	0.019899	-1.4188
CCDC39	-2.48321	-4.30275	0.002427	0.018403	-1.42082
GNG3	-2.50552	-4.30225	0.002428	0.018406	-1.42153
STAT2	4.61935	-4.29994	0.002436	0.018439	-1.42482
BCL9L	2.54902	-4.29978	0.002437	0.018439	-1.42504
DGCR8	2.46773	-4.29935	0.002438	0.018439	-1.42565
KIF23	-1.1624	-4.29754	0.002444	0.018463	-1.42822
C17orf56	3.13057	-4.29562	0.002451	0.01849	-1.43095
HSP90AB2P	1.91274	-4.29508	0.002453	0.018497	-1.43172
FKBP9	2.82397	-4.29449	0.002455	0.018502	-1.43255
GANAB	5.29884	-4.29404	0.002456	0.018502	-1.4332
FERMT2	3.35339	-4.29316	0.002459	0.01851	-1.43444
BBS5	2.81478	-4.29274	0.002461	0.01851	-1.43505
APAF1	0.147461	-4.2877	0.002478	0.018572	-1.44222
ZNF30	-0.38869	-4.28753	0.002478	0.018572	-1.44245
ANKRA2	0.970318	-4.28536	0.002486	0.018591	-1.44554
CYP2A7	-3.84989	-4.80927	0.004259	0.025361	-1.44623
EPS8	2.82034	-4.2835	0.002492	0.01861	-1.44818
MIR1304	1.16006	-4.86824	0.004036	0.024583	-1.44875
NAV1	2.22471	-4.28222	0.002497	0.018624	-1.45001
KCTD20	2.32999	-4.28185	0.002498	0.018626	-1.45054
IGFBP7	8.24053	-4.28154	0.002499	0.018627	-1.45097
TMEM47	1.84669	-4.27948	0.002506	0.018666	-1.45391
ATXN1L	1.31826	-4.27441	0.002524	0.018761	-1.46112
TRIM78P	-2.28559	-4.39584	0.002917	0.020382	-1.46291
EIF4A2	5.73363	-4.27206	0.002532	0.018772	-1.46447
NUMBL	2.35318	-4.26873	0.002544	0.018839	-1.46922
ATF6B	4.54524	-4.2649	0.002557	0.018876	-1.47468
TRPC4AP	4.54486	-4.26248	0.002566	0.018898	-1.47812
WDR73	2.80112	-4.26222	0.002567	0.018898	-1.47849
TMEM43	4.28697	-4.2607	0.002572	0.018923	-1.48066
PPP1R12A	1.77276	-4.25612	0.002589	0.019017	-1.4872
KIAA2026	0.138884	-4.25342	0.002598	0.019057	-1.49104
MORC3	1.0127	-4.25286	0.0026	0.019065	-1.49185
FAM13A	0.052811	-4.24897	0.002614	0.019117	-1.49739
CHST3	1.64636	-4.24897	0.002614	0.019117	-1.4974
LARP1	3.28879	-4.24618	0.002624	0.019172	-1.50139
DAB2IP	2.40766	-4.24606	0.002625	0.019172	-1.50155
AHNAK	6.12102	-4.24485	0.002629	0.019186	-1.50329
FAM13A-AS1	-1.30227	-4.24458	0.00263	0.019186	-1.50367
ARHGEF40	3.26592	-4.24219	0.002639	0.019226	-1.50708
DLL1	0.296795	-4.24215	0.002639	0.019226	-1.50713
LHX4	-2.50397	-4.51337	0.003657	0.023163	-1.50916
MIR23B	2.20148	-4.73813	0.004548	0.026352	-1.5096
ARMCX4	-0.70978	-4.23834	0.002653	0.019302	-1.51259
SNRNP70	6.32853	-4.23815	0.002654	0.019302	-1.51286
GSTM2	2.25021	-4.23746	0.002656	0.019302	-1.51384
MSMP	2.62367	-4.23733	0.002657	0.019302	-1.51402
ACLY	3.61559	-4.23713	0.002658	0.019302	-1.51431
SPRY4	0.672819	-4.23674	0.002659	0.019305	-1.51487
LOC151171	-4.72237	-5.26028	0.00528	0.028907	-1.51775
PCDH19	-3.6348	-4.23436	0.002668	0.01934	-1.51827
ZNF558	0.75327	-4.22953	0.002686	0.019456	-1.52518
KHNYN	3.09072	-4.22332	0.002709	0.019564	-1.53407
PGM5P2	-0.6208	-4.22204	0.002714	0.019564	-1.5359
LOC100505817	-0.64467	-4.21973	0.002723	0.019609	-1.53921
SPARCL1	6.17284	-4.21658	0.002735	0.019654	-1.54372
KIAA0355	1.61403	-4.2148	0.002742	0.019681	-1.54627
ATG16L2	3.97818	-4.21435	0.002743	0.019685	-1.54691
ZNF217	0.799186	-4.21297	0.002749	0.019694	-1.54889
ARHGAP32	-0.58058	-4.21198	0.002752	0.019707	-1.55031
RUNX1-IT1	-1.63672	-4.21019	0.002759	0.019741	-1.55287
FAT4	-1.45169	-4.20884	0.002764	0.019764	-1.55481
CDKL5	-3.17847	-4.20694	0.002772	0.019795	-1.55754
CHRD	2.04892	-4.20617	0.002775	0.019801	-1.55864
ABRA	-5.73318	-4.68315	0.004786	0.027169	-1.55914
LRP2BP	-1.36549	-4.20406	0.002783	0.019852	-1.56167
MAGI1	-0.74861	-4.19984	0.002799	0.019903	-1.56772
EFNB2	0.558462	-4.19968	0.0028	0.019903	-1.56796
SLC26A10	0.342911	-4.19703	0.00281	0.019959	-1.57175
LINC00115	-0.48014	-4.19399	0.002822	0.020022	-1.57612
CARNS1	-1.4008	-4.19191	0.002831	0.02005	-1.5791
RNF207	0.42478	-4.18994	0.002838	0.020098	-1.58194
ZNRD1-AS1	-2.56617	-4.18908	0.002842	0.020109	-1.58317
DST	1.97383	-4.18905	0.002842	0.020109	-1.58322
GULP1	-1.28241	-4.1867	0.002851	0.020154	-1.58659
GOLPH3	3.16425	-4.18663	0.002852	0.020154	-1.5867
HNRNPA1L2	0.102757	-4.18647	0.002852	0.020154	-1.58691
MEF2D	3.29961	-4.1848	0.002859	0.020187	-1.58932
ANKRD17	1.35735	-4.18281	0.002867	0.020218	-1.59218
MAPKBP1	1.83797	-4.18148	0.002872	0.020227	-1.59409
CST9	-4.9549	-6.24988	0.006499	0.032811	-1.59488
SNRNP200	3.66068	-4.18049	0.002876	0.020246	-1.59552
CEL	-2.96126	-4.17966	0.002879	0.020262	-1.5967
SLC26A6	2.47315	-4.17826	0.002885	0.02028	-1.59871
PLEKHH2	0.215698	-4.17576	0.002895	0.020329	-1.60232
DIDO1	1.2119	-4.17222	0.00291	0.020377	-1.6074
PICALM	4.7873	-4.17141	0.002913	0.020382	-1.60858
LOC155060	1.97678	-4.17057	0.002916	0.020382	-1.60978
UBA7	4.17312	-4.17041	0.002917	0.020382	-1.61001
SLC13A4	-1.03887	-4.16999	0.002919	0.020382	-1.61062
LINC00085	2.36202	-4.16958	0.00292	0.020386	-1.6112
ZNF585B	-0.17517	-4.16888	0.002923	0.020391	-1.61222
METAP1D	0.502137	-4.16624	0.002934	0.020427	-1.61602
OVGP1	-0.23052	-4.16524	0.002938	0.020442	-1.61746
UBXN4	2.9681	-4.16478	0.00294	0.020442	-1.61812
KDM3B	1.86246	-4.16275	0.002948	0.020471	-1.62105
MYO1C	5.06425	-4.16165	0.002953	0.020487	-1.62262
HNRNPU-AS1	1.084	-4.16125	0.002955	0.020492	-1.6232
PCBP1	6.13292	-4.16001	0.00296	0.020512	-1.62499
SLC7A6	1.97291	-4.15927	0.002963	0.020526	-1.62606
PTBP2	0.453135	-4.15581	0.002977	0.020579	-1.63105
TREX2	0.080091	-4.1552	0.00298	0.020579	-1.63192
DNAJC10	2.79999	-4.15355	0.002987	0.020617	-1.63429
LOC648740	-3.55319	-4.15175	0.002994	0.020654	-1.63689
LOC100507577	-0.06328	-4.14986	0.003002	0.020674	-1.63961
KIFC2	2.17845	-4.14889	0.003006	0.020686	-1.64102
STAT6	5.25891	-4.14707	0.003014	0.020709	-1.64365
LOC100132215	-2.53373	-4.14509	0.003022	0.020737	-1.6465
NSUN2	2.63795	-4.14015	0.003043	0.020837	-1.65363
POM121L9P	-3.61367	-4.13985	0.003045	0.020838	-1.65406
CCNT2	0.776917	-4.13771	0.003054	0.020889	-1.65715
STRN3	0.806033	-4.13612	0.003061	0.020918	-1.65944
ASXL1	2.66021	-4.13288	0.003075	0.020965	-1.66412
UBA2	3.37504	-4.13155	0.00308	0.020972	-1.66605
LRP5	1.4668	-4.1315	0.003081	0.020972	-1.66611
LIX1L	1.78377	-4.12994	0.003087	0.021	-1.66837
AVPR1A	-4.15154	-4.12953	0.003089	0.021	-1.66896
CACNB1	1.52347	-4.12816	0.003095	0.021033	-1.67095
EP400NL	0.712006	-4.12756	0.003098	0.021033	-1.67182
COPA	3.92191	-4.12718	0.003099	0.021033	-1.67236
FZD4	2.28967	-4.12029	0.00313	0.021208	-1.68232
KIAA0240	0.493148	-4.12002	0.003131	0.021208	-1.68272
PLEKHA1	1.7779	-4.11837	0.003138	0.021228	-1.68509
CNNM4	0.298725	-4.11753	0.003142	0.021246	-1.68632
DNA2	-2.46659	-4.11707	0.003144	0.021252	-1.68698
ANKS1A	1.61637	-4.11638	0.003147	0.021255	-1.68798
PKD1L1	-2.41673	-4.11621	0.003148	0.021255	-1.68822
PTPN13	-0.95171	-4.11527	0.003152	0.021268	-1.68959
MDM1	-0.43504	-4.11432	0.003156	0.021282	-1.69095
PRPF3	3.32103	-4.11345	0.00316	0.021289	-1.69221
PCDHGC4	-2.89944	-4.53754	0.00549	0.029637	-1.69285
SLC25A36	1.74079	-4.11286	0.003162	0.021289	-1.69308
PAPSS1	3.00924	-4.11142	0.003169	0.021313	-1.69516
SENP7	0.425072	-4.11058	0.003173	0.021313	-1.69637
NEMF	1.34002	-4.11005	0.003175	0.021313	-1.69713
SATB2	-1.0696	-4.10783	0.003185	0.021372	-1.70035
HIP1	1.7739	-4.10644	0.003191	0.021399	-1.70236
MUS81	3.36427	-4.10599	0.003193	0.021399	-1.70302
MLL	0.728932	-4.10595	0.003193	0.021399	-1.70307
LOC100329109	-0.24854	-4.10411	0.003202	0.021418	-1.70575
EPB41L2	3.9882	-4.10293	0.003207	0.021446	-1.70746
FAT1	1.2442	-4.09951	0.003222	0.021505	-1.71241
ANO2	-1.46683	-4.09839	0.003228	0.021524	-1.71404
COPB1	3.32761	-4.09578	0.003239	0.021566	-1.71781
CEP152	-1.73712	-4.09484	0.003244	0.021587	-1.71918
CHD7	-1.26569	-4.0919	0.003257	0.021669	-1.72345
ACTN4	5.88937	-4.09121	0.00326	0.021676	-1.72445
BRD8	2.16248	-4.09118	0.003261	0.021676	-1.72449
PCDHGB7	-1.45413	-4.0903	0.003265	0.021696	-1.72576
CUBN	-1.7187	-4.08935	0.003269	0.02171	-1.72714
URB1	0.232643	-4.08852	0.003273	0.02172	-1.72834
TECTA	-4.29181	-4.18949	0.003783	0.023695	-1.73132
NFE2L1	5.72748	-4.08628	0.003283	0.021759	-1.7316
BHLHE40	4.35429	-4.08368	0.003295	0.021816	-1.73537
DCAF17	-0.01589	-4.08239	0.003301	0.021849	-1.73723
DMP1	-4.647	-4.48972	0.005747	0.030476	-1.73754
PIK3C2A	0.781462	-4.07887	0.003318	0.021899	-1.74235
COLQ	-0.09976	-4.07882	0.003318	0.021899	-1.74242
DOCK6	2.93803	-4.07849	0.00332	0.021902	-1.74291
AKAP11	0.252301	-4.07777	0.003323	0.021916	-1.74394
NPHP3	-0.09577	-4.07617	0.00333	0.021951	-1.74627
LOXL3	2.251	-4.07372	0.003342	0.021999	-1.74983
SNORA32	2.32033	-4.07277	0.003347	0.021999	-1.75121
FOXC2	-1.59158	-4.07255	0.003348	0.021999	-1.75153
TADA1	0.02116	-4.07244	0.003348	0.021999	-1.75169
DYNC1I2	3.92981	-4.0688	0.003365	0.022068	-1.75698
LOC100129617	-1.67576	-4.46527	0.005884	0.030861	-1.76055
SNORA8	3.00709	-4.06456	0.003386	0.022162	-1.76315
MDM4	1.59383	-4.06392	0.003389	0.022168	-1.76408
GHRLOS	-0.96356	-4.06283	0.003394	0.022194	-1.76566
C15orf42	-2.19154	-4.06203	0.003398	0.022212	-1.76683
HACE1	-0.56425	-4.06093	0.003403	0.022232	-1.76843
HMGXB4	0.518295	-4.06041	0.003406	0.02224	-1.76918
ZFP36L1	5.2458	-4.05994	0.003408	0.02224	-1.76986
LOC100499177	2.08438	-4.05875	0.003414	0.022255	-1.77159
SEZ6	-4.06713	-4.15812	0.003938	0.02426	-1.77271
ZNF169	-1.35845	-4.05652	0.003424	0.022303	-1.77484
SCARNA17	4.06333	-4.05134	0.00345	0.022436	-1.78238
MRE11A	0.178828	-4.05021	0.003455	0.022463	-1.78402
ARID1B	1.21551	-4.05002	0.003456	0.022463	-1.78431
LOC652276	0.979367	-4.04866	0.003463	0.022484	-1.78628
KLF10	2.75556	-4.04714	0.00347	0.022525	-1.7885
SASH1	1.58292	-4.04601	0.003476	0.022546	-1.79015
STK35	1.20017	-4.0438	0.003487	0.022591	-1.79335
NUP160	1.03672	-4.04044	0.003503	0.02264	-1.79826
CEP95	2.09171	-4.0394	0.003508	0.022651	-1.79977
NLGN3	-2.61714	-4.03892	0.003511	0.022659	-1.80047
ZNF335	2.40006	-4.0383	0.003514	0.02267	-1.80138
ZNF345	-0.73981	-4.03809	0.003515	0.02267	-1.80168
WWC2	-0.42729	-4.03665	0.003522	0.022676	-1.80379
RAPGEF2	0.892876	-4.03577	0.003527	0.022692	-1.80507
ANXA5	7.59452	-4.03139	0.003549	0.022788	-1.81145
PELI1	1.34657	-4.03013	0.003555	0.022814	-1.8133
NCKAP1	2.62786	-4.02895	0.003561	0.022834	-1.81501
CLDN15	1.35033	-4.02496	0.003581	0.022928	-1.82084
CDH24	0.956094	-4.02428	0.003585	0.022943	-1.82183
PLCD4	0.775666	-4.02378	0.003587	0.022951	-1.82256
SBF1	3.1289	-4.02298	0.003591	0.022962	-1.82373
ZNF551	-0.82238	-4.02126	0.0036	0.023005	-1.82623
KIAA0195	3.09248	-4.02119	0.0036	0.023005	-1.82633
IFITM5	-2.65648	-4.39492	0.006298	0.032164	-1.82732
ANKZF1	3.34965	-4.01589	0.003628	0.023072	-1.83408
PLEKHG6	-1.83707	-4.01138	0.003651	0.023159	-1.84067
TNS1	5.28267	-4.01063	0.003655	0.023163	-1.84177
CCDC14	1.67064	-4.01008	0.003658	0.023163	-1.84257
PPWD1	2.23281	-4.00987	0.003659	0.023163	-1.84287
PTPN23	3.00168	-4.00433	0.003688	0.023324	-1.85098
BRPF3	0.719473	-4.00382	0.003691	0.023333	-1.85172
ATP8B1	0.859196	-4.0027	0.003696	0.023347	-1.85336
ETS1	2.87907	-3.99897	0.003716	0.023438	-1.85882
SPRY2	1.42132	-3.99883	0.003717	0.023438	-1.85903
LOC284412	-0.02351	-3.99563	0.003734	0.023506	-1.8637
LMLN	-0.39936	-3.99426	0.003741	0.023537	-1.86571
RGP1	1.8606	-3.99318	0.003747	0.023551	-1.8673
SLC35D1	-0.21963	-3.99034	0.003762	0.023615	-1.87146
SLC26A1	-0.72889	-3.98891	0.00377	0.023632	-1.87355
HNRNPR	3.42931	-3.9839	0.003797	0.023748	-1.88089
SNORD80	2.70203	-3.98132	0.003811	0.02381	-1.88466
ACO2	2.72935	-3.98115	0.003812	0.02381	-1.88491
ODF3	-3.18074	-4.07285	0.004395	0.025754	-1.88598
ARHGAP23	2.01356	-3.98015	0.003817	0.023836	-1.88639
ZNF274	1.62622	-3.97783	0.00383	0.023886	-1.88979
SBDS	3.55335	-3.97779	0.00383	0.023886	-1.88983
SENP6	1.6473	-3.97478	0.003847	0.023973	-1.89425
LOC100127888	-3.14571	-4.064	0.004445	0.025925	-1.8978
SNED1	3.28691	-3.97049	0.00387	0.024062	-1.90054
ANKRD23	-0.46849	-3.96979	0.003874	0.024074	-1.90157
SERINC1	4.79348	-3.96887	0.003879	0.024086	-1.90291
NPPA-AS1	-2.28983	-3.96372	0.003908	0.024189	-1.91048
CREBBP	2.07707	-3.96248	0.003915	0.024197	-1.91229
ITSN2	0.609665	-3.96242	0.003915	0.024197	-1.91239
EMR4P	-1.53155	-3.95968	0.003931	0.02426	-1.9164
YAP1	2.09603	-3.95934	0.003932	0.02426	-1.91691
ANO1	2.27702	-3.95845	0.003937	0.02426	-1.91821
SRP9	5.31118	-3.95834	0.003938	0.02426	-1.91838
LOC100506801	-3.15623	-3.95756	0.003942	0.024279	-1.91952
ZNF160	1.53656	-3.95631	0.00395	0.024315	-1.92136
TSC22D1	3.37036	-3.95544	0.003954	0.024335	-1.92264
LRRC37B	-0.54355	-3.95449	0.00396	0.024336	-1.92403
TEAD3	1.54227	-3.95437	0.003961	0.024336	-1.92422
ARL15	0.719814	-3.95269	0.00397	0.024354	-1.92667
ADAMTS6	-0.82466	-3.95162	0.003976	0.024378	-1.92825
DPF3	-2.60401	-3.95113	0.003979	0.024387	-1.92896
ANKRD52	2.6045	-3.95084	0.003981	0.024389	-1.9294
SEMA3G	1.20246	-3.95027	0.003984	0.024401	-1.93023
NPTX1	-4.53033	-4.71129	0.007959	0.037101	-1.94068
WASF1	-0.92623	-3.94175	0.004033	0.024583	-1.94276
PTTG1IP	5.81314	-3.9411	0.004036	0.024583	-1.94371
NR2F1	-2.27114	-4.0294	0.004649	0.026694	-1.94412
LTN1	-0.43967	-3.94012	0.004042	0.024587	-1.94516
ZCCHC14	1.66142	-3.93962	0.004045	0.024596	-1.94589
OSBPL7	1.64891	-3.93676	0.004062	0.024662	-1.95011
RANBP9	2.48162	-3.93323	0.004082	0.024715	-1.9553
RSRC2	3.25846	-3.93053	0.004098	0.024786	-1.95928
LOC100652846	-3.3919	-3.92934	0.004105	0.02482	-1.96103
MIR143HG	2.16443	-3.92892	0.004108	0.02482	-1.96164
SULT1C4	-2.55167	-3.92797	0.004113	0.02483	-1.96304
RHOT2	4.81318	-3.92678	0.00412	0.024863	-1.9648
MAT2B	3.21359	-3.9265	0.004122	0.024863	-1.96522
ZNF154	-0.4671	-3.92621	0.004124	0.024863	-1.96564
LOC392364	-3.31611	-4.11869	0.005704	0.03034	-1.96582
CDC14B	0.658635	-3.92312	0.004142	0.024949	-1.97019
ACAP3	4.17024	-3.92192	0.004149	0.02497	-1.97196
SLCO1C1	-3.76146	-3.92132	0.004153	0.02497	-1.97284
RBBP4	1.42722	-3.92065	0.004157	0.024981	-1.97384
CCNI	5.13296	-3.91986	0.004161	0.024994	-1.975
BAHCC1	0.723157	-3.91969	0.004162	0.024994	-1.97524
SPRY1	1.91999	-3.91836	0.00417	0.025026	-1.97721
RNF165	-4.74571	-3.91647	0.004182	0.025079	-1.97999
TSC1	1.53264	-3.91471	0.004192	0.025107	-1.98259
PPFIA4	-0.64196	-3.91459	0.004193	0.025107	-1.98277
PRPF39	1.7957	-3.91417	0.004196	0.025115	-1.98338
FMNL3	2.79789	-3.91372	0.004198	0.025119	-1.98404
SECISBP2	2.43843	-3.91339	0.0042	0.025119	-1.98453
LOC100506655	-3.5111	-3.99805	0.004843	0.027358	-1.98625
FBXW4P1	-1.99624	-3.91037	0.004219	0.025205	-1.98899
ADCY4	3.35959	-3.90922	0.004226	0.025224	-1.99068
BBS1	1.91634	-3.90778	0.004234	0.025268	-1.99281
GORAB	0.356372	-3.90671	0.004241	0.025291	-1.99439
SH3PXD2A	3.91421	-3.90627	0.004243	0.025291	-1.99504
PEAR1	1.19453	-3.90493	0.004252	0.025332	-1.99702
KIF7	1.42924	-3.90444	0.004255	0.025342	-1.99774
CIC	3.77195	-3.89967	0.004284	0.025446	-2.00478
MICALL2	3.35647	-3.89745	0.004298	0.025476	-2.00806
TMEM39A	2.08849	-3.8971	0.0043	0.025477	-2.00857
LOC653075	-2.52924	-3.89546	0.00431	0.025512	-2.01099
PALMD	2.90495	-3.8953	0.004311	0.025512	-2.01123
ZBTB11	0.157191	-3.89421	0.004318	0.025519	-2.01284
ARFIP1	1.47427	-3.8927	0.004327	0.025537	-2.01507
C5orf24	1.77383	-3.89141	0.004335	0.025545	-2.01698
PEAK1	1.86519	-3.88864	0.004353	0.025576	-2.02107
OBSCN	-0.94333	-3.88817	0.004355	0.025578	-2.02176
RCBTB1	1.13528	-3.88512	0.004375	0.025665	-2.02627
TUBA3D	-3.64033	-4.06341	0.006082	0.031495	-2.03183
PCDHGA9	-2.86867	-3.88057	0.004403	0.025781	-2.033
SHROOM4	0.816055	-3.87904	0.004413	0.025819	-2.03527
EBF2	0.142818	-3.87669	0.004428	0.025871	-2.03875
ZNF276	2.04746	-3.87562	0.004435	0.025895	-2.04032
FAM208B	0.127943	-3.87451	0.004442	0.025925	-2.04196
PLXNB1	1.43513	-3.87427	0.004444	0.025925	-2.04233
TEK	0.594761	-3.87407	0.004445	0.025925	-2.04263
METTL3	2.57225	-3.87297	0.004452	0.025955	-2.04425
IARS	2.70355	-3.87049	0.004468	0.026024	-2.04791
FHOD1	3.74382	-3.86931	0.004476	0.026061	-2.04966
LOC100130855	-1.49883	-3.86597	0.004497	0.02614	-2.05461
LOC100130348	-1.67254	-4.04231	0.006233	0.031944	-2.05717
USP19	2.5819	-3.86314	0.004516	0.026223	-2.0588
GTF2H2B	0.679897	-3.86166	0.004525	0.026271	-2.061
MIR4269	-0.20819	-4.51159	0.009322	0.040992	-2.06148
UPK3BL	-0.7304	-3.86029	0.004534	0.026315	-2.06302
KDR	0.771261	-3.85985	0.004537	0.026324	-2.06367
MASP2	-0.31175	-3.85725	0.004554	0.026367	-2.06753
ELN	5.59502	-3.85588	0.004563	0.026411	-2.06956
RERE	2.47793	-3.85404	0.004575	0.026447	-2.07228
CCDC36	-1.77568	-3.85287	0.004583	0.026447	-2.07402
UTRN	1.39271	-3.85083	0.004597	0.026486	-2.07705
RNF11	3.41767	-3.85034	0.0046	0.02649	-2.07777
MON2	0.821208	-3.8503	0.0046	0.02649	-2.07783
TSPAN18	1.69293	-3.85005	0.004602	0.026491	-2.0782
ACADM	1.72303	-3.84958	0.004605	0.026495	-2.07889
STARD13	1.07607	-3.84798	0.004616	0.026546	-2.08128
GRB10	2.65365	-3.8478	0.004617	0.026546	-2.08154
CDH5	2.73932	-3.84472	0.004637	0.026649	-2.08611
TUBG2	2.32998	-3.84394	0.004643	0.026663	-2.08727
C20orf144	-2.32872	-3.92043	0.005362	0.029219	-2.0912
C1orf109	0.377099	-3.8402	0.004668	0.026767	-2.09281
MCM8	-0.58935	-3.8396	0.004672	0.026783	-2.0937
GLI2	-1.24548	-3.83882	0.004677	0.026797	-2.09486
HIAT1	2.2102	-3.83882	0.004677	0.026797	-2.09487
CCDC76	0.458797	-3.83808	0.004682	0.026817	-2.09596
INO80D	-0.7059	-3.83308	0.004716	0.026973	-2.10338
LOC644242	-1.55247	-3.83228	0.004722	0.026988	-2.10458
PER1	3.43179	-3.83225	0.004722	0.026988	-2.10463
CLINT1	2.24357	-3.83118	0.004729	0.027004	-2.10621
TMEM22	0.035644	-3.83105	0.00473	0.027004	-2.10641
PCDHGB2	-3.66164	-3.82931	0.004742	0.027028	-2.10899
CCDC65	-1.81216	-3.82931	0.004742	0.027028	-2.10899
FLII	4.79675	-3.82867	0.004747	0.027028	-2.10995
CYB5R3	5.93546	-3.82849	0.004748	0.027028	-2.11021
LOC283174	-1.24651	-3.82779	0.004753	0.027041	-2.11125
GRAMD1C	-2.3704	-3.82765	0.004754	0.027041	-2.11146
ANKRD26	-1.61789	-3.82443	0.004776	0.027144	-2.11625
MIR3619	1.26198	-3.99196	0.006612	0.03322	-2.1179
TAC4	-0.54299	-3.89673	0.005532	0.029788	-2.12341
KALRN	-0.61321	-3.81944	0.00481	0.027244	-2.12366
GABRE	0.108232	-3.81767	0.004823	0.02729	-2.12629
SLC35E2	-0.45641	-3.81714	0.004826	0.027303	-2.12707
SERPINB7	-3.62741	-7.68831	0.011709	0.047374	-2.1274
LOC100287765	-2.69566	-3.8167	0.00483	0.027312	-2.12774
LOC338799	2.83641	-3.81611	0.004834	0.027328	-2.12862
ANGPT1	-1.24244	-3.81429	0.004847	0.027368	-2.13132
SYPL1	3.85556	-3.81399	0.004849	0.027372	-2.13177
FAS	1.45963	-3.81161	0.004865	0.02745	-2.1353
ASAP1	2.51391	-3.81076	0.004871	0.027473	-2.13657
ZNF10	-0.15434	-3.81037	0.004874	0.027476	-2.13716
LRIG2	-0.16104	-3.80841	0.004888	0.027536	-2.14007
CDRT15P1	-2.76613	-4.07669	0.008646	0.039053	-2.14022
ARR3	-1.89444	-3.88406	0.005625	0.030071	-2.14067
LINC00547	-2.74676	-3.80718	0.004897	0.027551	-2.14189
CCDC3	3.45328	-3.80455	0.004916	0.027636	-2.14582
CALCRL	0.981507	-3.80372	0.004921	0.027653	-2.14704
RNF44	2.27588	-3.80051	0.004944	0.027735	-2.15183
LYPLA1	2.41904	-3.79884	0.004956	0.02777	-2.15431
HNRPDL	4.4805	-3.7984	0.00496	0.027777	-2.15496
TCF7L2	1.48282	-3.79824	0.004961	0.027777	-2.15521
DDX21	1.32064	-3.7978	0.004964	0.027786	-2.15586
JRK	0.659635	-3.79681	0.004971	0.027818	-2.15734
LEPROT	3.57174	-3.7941	0.004991	0.027912	-2.16138
POLR3E	1.89589	-3.79087	0.005014	0.028011	-2.16619
PCP4L1	-2.64351	-3.95059	0.006942	0.034165	-2.16813
KIAA1147	1.04323	-3.78713	0.005042	0.028115	-2.17177
PDGFA	2.52658	-3.78599	0.00505	0.028153	-2.17347
ZNF83	3.02797	-3.78484	0.005058	0.028188	-2.17518
PUS7	0.289954	-3.78473	0.005059	0.028188	-2.17535
GPR152	-3.96349	-3.97485	0.006746	0.033597	-2.17602
STXBP1	1.90603	-3.78085	0.005088	0.028324	-2.18114
TAF4B	-2.1641	-3.78061	0.00509	0.028325	-2.18149
CYP4B1	-3.05264	-4.35443	0.010594	0.044426	-2.18706
TM9SF2	4.48023	-3.77469	0.005134	0.028471	-2.19032
PGS1	2.38945	-3.77409	0.005138	0.028476	-2.19122
CACNA2D1	-3.14639	-3.77361	0.005142	0.028476	-2.19194
ARMCX2	2.2429	-3.77319	0.005145	0.028485	-2.19257
C1orf63	4.74205	-3.76885	0.005178	0.028608	-2.19904
TMX3	1.80345	-3.76511	0.005206	0.028723	-2.20463
RALGAPA1	-0.02643	-3.7649	0.005208	0.028723	-2.20495
TAS1R3	-1.84483	-3.76468	0.005209	0.028724	-2.20527
CDC42BPA	1.49468	-3.76446	0.005211	0.028725	-2.2056
LOC728407	-3.08224	-3.76144	0.005234	0.028819	-2.21011
PASK	-0.44496	-3.76059	0.00524	0.028846	-2.21138
BBS10	-0.01341	-3.76031	0.005242	0.028849	-2.2118
MAFK	3.79316	-3.76014	0.005244	0.028849	-2.21205
CORO6	1.896	-3.75911	0.005252	0.028868	-2.2136
IL6ST	2.27155	-3.75806	0.00526	0.028868	-2.21516
LOC653061	-0.52067	-3.75805	0.00526	0.028868	-2.21518
C7orf63	-0.74379	-3.75792	0.005261	0.028868	-2.21537
CDK8	-0.10925	-3.75651	0.005272	0.028907	-2.21748
XAF1	3.58678	-3.75606	0.005275	0.028907	-2.21815
GPSM1	2.53084	-3.75573	0.005278	0.028907	-2.21865
ACER2	-2.95832	-3.75563	0.005278	0.028907	-2.2188
MCC	-0.35554	-3.75451	0.005287	0.02893	-2.22047
NUAK1	1.25269	-3.75387	0.005292	0.028945	-2.22143
NEDD4	-0.86804	-3.75369	0.005293	0.028945	-2.2217
ARRDC3	2.02127	-3.75214	0.005305	0.028989	-2.22402
TUG1	3.12999	-3.75139	0.005311	0.029004	-2.22514
PCDHGC3	1.09024	-3.74969	0.005324	0.029059	-2.22767
IGSF9B	-1.79006	-3.81764	0.006144	0.031663	-2.23154
ZNF680	-0.88057	-3.74515	0.00536	0.029219	-2.23447
LOC90246	-2.8464	-3.74234	0.005382	0.029295	-2.23868
CCDC84	2.81856	-3.74214	0.005383	0.029295	-2.23897
HSF4	3.05616	-3.74204	0.005384	0.029295	-2.23912
PHLDB2	1.27913	-3.74065	0.005395	0.029329	-2.2412
ITPR1	0.526027	-3.73995	0.005401	0.029334	-2.24225
LOC541473	-0.46267	-3.73978	0.005402	0.029334	-2.24251
SF1	4.58269	-3.73959	0.005403	0.029334	-2.24279
ULK3	3.30329	-3.73885	0.005409	0.029357	-2.24389
IRF2BP2	3.68609	-3.73753	0.00542	0.029405	-2.24588
MED15	4.21162	-3.73236	0.005461	0.029545	-2.25361
SMPD4	1.09752	-3.73047	0.005476	0.029602	-2.25644
PCDHGA7	-4.0317	-3.79782	0.006308	0.032169	-2.25878
ADAMTSL2	1.33892	-3.72891	0.005489	0.029636	-2.25879
RASD1	1.3465	-3.72698	0.005504	0.029678	-2.26167
CHRNB2	-4.29742	-3.87167	0.007624	0.036233	-2.2647
CNN3	4.98127	-3.72161	0.005547	0.029862	-2.26973
BOC	1.06088	-3.71956	0.005564	0.02991	-2.2728
LRP5L	-0.78073	-3.71745	0.005581	0.029952	-2.27597
PDK4	1.8869	-3.71701	0.005585	0.029952	-2.27662
CCDC126	-0.53136	-3.71613	0.005592	0.029952	-2.27794
EHMT1	2.11505	-3.71564	0.005596	0.029965	-2.27868
SRRM1	3.09139	-3.71458	0.005605	0.030003	-2.28027
FKTN	-0.67458	-3.71296	0.005618	0.030049	-2.28269
TMEM133	-0.95407	-3.71151	0.00563	0.030072	-2.28487
HIVEP1	-0.3732	-3.70995	0.005643	0.030124	-2.28721
WDR82	3.4781	-3.7041	0.005692	0.030316	-2.296
NDEL1	3.26208	-3.70367	0.005695	0.030323	-2.29664
RAD21	2.77	-3.70337	0.005698	0.030323	-2.29709
NBPF9	-2.73161	-3.70336	0.005698	0.030323	-2.29709
JAK1	3.77603	-3.70005	0.005726	0.030416	-2.30208
CDK2	1.69865	-3.69972	0.005728	0.030416	-2.30256
KTN1	3.00883	-3.69939	0.005731	0.030416	-2.30306
IL12A	-3.07308	-3.83929	0.007924	0.03699	-2.30461
ASMTL-AS1	1.83114	-3.69726	0.005749	0.030478	-2.30626
ZNF621	1.1542	-3.69696	0.005752	0.030483	-2.30671
NICN1	2.64855	-3.69663	0.005754	0.03049	-2.30721
HOXD-AS1	0.099513	-3.69457	0.005772	0.030557	-2.31031
PJA2	2.92445	-3.69432	0.005774	0.030558	-2.31068
ZNF354C	-3.10269	-3.69397	0.005777	0.030558	-2.31121
PHRF1	2.99844	-3.69199	0.005794	0.030622	-2.31419
BCL6	3.38327	-3.6901	0.00581	0.030679	-2.31702
UNC5C	-2.72913	-3.68617	0.005843	0.030775	-2.32293
AGAP6	-1.29254	-3.68564	0.005848	0.030784	-2.32373
FILIP1L	2.5368	-3.68514	0.005852	0.030796	-2.32447
TMC4	0.033935	-3.68463	0.005857	0.030811	-2.32524
PLA2G6	1.49509	-3.68375	0.005864	0.030825	-2.32657
PCDHB5	-3.47089	-3.68338	0.005867	0.030833	-2.32713
SERINC3	4.10229	-3.6819	0.00588	0.030851	-2.32934
AFAP1	1.23818	-3.67937	0.005902	0.030923	-2.33315
PPP1R32	0.975207	-3.67746	0.005919	0.030976	-2.33603
CENPK	-1.34167	-3.67648	0.005927	0.031004	-2.33751
FBXL16	-2.29765	-3.67514	0.005939	0.031033	-2.33951
BMP6	-0.32782	-3.67323	0.005956	0.031085	-2.34239
BTN3A1	2.34247	-3.67158	0.00597	0.031146	-2.34487
CYTH3	3.10814	-3.6713	0.005972	0.031146	-2.34529
CROCCP3	0.557444	-3.67081	0.005977	0.031153	-2.34603
NCL	6.01774	-3.66929	0.00599	0.031206	-2.34831
DPY19L2P2	-0.85798	-3.66859	0.005996	0.03123	-2.34937
LRRC8A	2.4622	-3.66712	0.006009	0.03127	-2.35159
TRPM4	3.1168	-3.66686	0.006012	0.03127	-2.35198
ZNF354B	-0.40808	-3.66664	0.006014	0.03127	-2.35231
ELK3	1.90036	-3.66663	0.006014	0.03127	-2.35233
TTC33	-0.39487	-3.66431	0.006034	0.031341	-2.35582
SLIT2	-1.66414	-3.66396	0.006037	0.031342	-2.35634
ARGLU1	4.6523	-3.66368	0.00604	0.031345	-2.35677
ASB9P1	-3.49083	-3.79717	0.008336	0.038155	-2.35678
DOC2B	0.268792	-3.66351	0.006041	0.031345	-2.35702
RBM4	1.06775	-3.66156	0.006059	0.031419	-2.35996
CHORDC1	0.167862	-3.66096	0.006064	0.03143	-2.36087
ODF2	2.16296	-3.65681	0.006101	0.031574	-2.36711
SORBS2	1.13806	-3.65675	0.006102	0.031574	-2.3672
PCNP	4.50174	-3.65648	0.006104	0.031578	-2.36761
PRDM16	-2.23364	-3.65542	0.006114	0.03161	-2.36921
ITGB4	2.61449	-3.65477	0.00612	0.031632	-2.37019
LMO7	-0.979	-3.65292	0.006136	0.031659	-2.37297
KLF6	4.60175	-3.65251	0.00614	0.031663	-2.37359
LCA5L	-2.37151	-3.6511	0.006153	0.031686	-2.37572
SPEG	1.58277	-3.65106	0.006153	0.031686	-2.37578
GCNT7	-3.87307	-3.64882	0.006173	0.031773	-2.37916
PHF1	4.42757	-3.64847	0.006177	0.031773	-2.37969
TAS2R14	-1.41279	-3.84456	0.010998	0.045418	-2.37985
PLXNA4	-2.77819	-3.64697	0.00619	0.031822	-2.38195
CECR7	-2.79011	-3.70518	0.007143	0.034759	-2.38682
C3orf32	-1.78564	-3.63821	0.006271	0.032095	-2.39517
ATP6V1B1	-1.03648	-3.63728	0.006279	0.032122	-2.39656
R3HDM2	3.0284	-3.63482	0.006302	0.032167	-2.40027
MPP3	0.090455	-3.63467	0.006304	0.032167	-2.4005
SLC44A5	-4.39441	-3.69527	0.007239	0.035063	-2.40059
CCDC130	3.62703	-3.63453	0.006305	0.032167	-2.40072
REC8	1.05069	-3.63273	0.006322	0.032184	-2.40343
TRA2A	4.05827	-3.63021	0.006345	0.032237	-2.40724
DDR1	0.472276	-3.63018	0.006346	0.032237	-2.40729
NBPF14	-1.95616	-3.62833	0.006363	0.032283	-2.41008
SMARCAD1	0.356188	-3.62711	0.006374	0.032332	-2.41192
CBFA2T2	0.864775	-3.62563	0.006388	0.032378	-2.41415
SNORD43	0.760498	-3.78026	0.008507	0.038621	-2.41705
PCDHGB8P	-4.13492	-3.80791	0.011432	0.046598	-2.41857
SASS6	-1.71652	-3.62093	0.006433	0.032569	-2.42126
LYST	-0.26953	-3.62052	0.006437	0.03258	-2.42187
CDK10	4.83598	-3.61752	0.006465	0.032682	-2.4264
EPHA4	-1.04427	-3.61452	0.006494	0.03281	-2.43094
RAB26	-2.22175	-3.61128	0.006525	0.032915	-2.43583
SNORA71C	-0.77007	-3.79067	0.011643	0.047189	-2.43686
TCTEX1D4	-0.11521	-3.6089	0.006548	0.033005	-2.43943
2023-03-08	0.726468	-3.60888	0.006548	0.033005	-2.43946
SPIN1	2.61828	-3.60873	0.00655	0.033005	-2.43969
PLCE1	-0.42138	-3.60653	0.006571	0.033078	-2.44301
SEC31A	4.29066	-3.60095	0.006626	0.033249	-2.45147
RAPGEF5	-0.68436	-3.60027	0.006632	0.033273	-2.45249
ALS2CL	1.68614	-3.59678	0.006667	0.033375	-2.45777
MYO1B	2.98254	-3.59653	0.006669	0.033379	-2.45816
ITGA7	3.39989	-3.5959	0.006675	0.033402	-2.45911
MYCBP2	0.370978	-3.59482	0.006686	0.033445	-2.46073
FZD8	0.859954	-3.59468	0.006688	0.033445	-2.46095
NPR3	-2.5003	-3.59406	0.006694	0.033458	-2.4619
LOC91948	-0.60965	-3.59167	0.006717	0.033507	-2.46552
PCDHGA11	-2.93071	-3.58919	0.006742	0.033587	-2.46927
CCDC17	-0.41949	-3.58765	0.006758	0.033632	-2.4716
SLC4A7	-0.17761	-3.58754	0.006759	0.033632	-2.47176
CSNK1A1	3.56454	-3.58719	0.006762	0.033634	-2.47229
FIGN	-4.20339	-3.7036	0.009337	0.041048	-2.47371
PER3	1.5735	-3.58593	0.006775	0.033674	-2.4742
PLEKHG2	2.78532	-3.58512	0.006783	0.033703	-2.47544
FAM65A	4.27867	-3.58453	0.006789	0.033716	-2.47632
SNORD12B	-0.42325	-3.75293	0.012121	0.048401	-2.47711
BMPR2	1.29122	-3.58158	0.006819	0.033819	-2.48079
EFS	2.46755	-3.58087	0.006826	0.033846	-2.48186
COBLL1	0.733971	-3.57955	0.006839	0.033894	-2.48386
NTN3	-3.32245	-3.57934	0.006841	0.033897	-2.48419
ABO	-1.35741	-3.57894	0.006845	0.033903	-2.4848
WNK1	2.53049	-3.57713	0.006864	0.033929	-2.48754
LOC100131825	-0.94327	-3.63111	0.007896	0.036924	-2.49007
COL18A1	6.09525	-3.57515	0.006884	0.033996	-2.49053
ZNF519	-2.88607	-3.57289	0.006907	0.034065	-2.49397
SLC16A2	0.650853	-3.57151	0.006921	0.034117	-2.49606
TRIM3	1.84896	-3.56954	0.006942	0.034165	-2.49905
GOPC	1.99621	-3.56908	0.006946	0.03417	-2.49974
C9orf47	-3.61558	-3.56659	0.006972	0.034267	-2.50352
KAT6B	0.354011	-3.56648	0.006973	0.034267	-2.50369
SREBF2	3.1585	-3.56608	0.006977	0.034268	-2.5043
SS18L1	1.28847	-3.56586	0.00698	0.034268	-2.50463
FLNA	7.29605	-3.56508	0.006988	0.034286	-2.50581
ZZEF1	1.76411	-3.5649	0.006989	0.034286	-2.50608
CPSF1	3.72111	-3.56444	0.006994	0.034301	-2.50678
CIRBP	6.35828	-3.56171	0.007023	0.034422	-2.51092
COL7A1	1.42843	-3.56155	0.007024	0.034422	-2.51117
SLC6A9	-0.12693	-3.56041	0.007036	0.034472	-2.51289
LIMA1	4.02813	-3.5599	0.007042	0.034481	-2.51368
C6orf72	3.7908	-3.55903	0.007051	0.034516	-2.51499
GLUD2	-2.84854	-3.55875	0.007054	0.034518	-2.51542
HECTD2	-0.25501	-3.55865	0.007055	0.034518	-2.51556
RYR2	-3.22564	-3.55794	0.007062	0.034537	-2.51665
RGS11	1.49146	-3.55731	0.007069	0.034552	-2.51761
CCP110	-0.20737	-3.55531	0.00709	0.034584	-2.52064
MARS2	-1.94226	-3.55392	0.007104	0.034629	-2.52275
CDH13	3.16184	-3.55325	0.007112	0.034646	-2.52376
MTA1	3.61418	-3.55061	0.007139	0.034756	-2.52777
TMEM80	2.34712	-3.54998	0.007146	0.034763	-2.52874
S1PR1	2.32391	-3.54887	0.007158	0.034794	-2.53042
MIR4656	0.732412	-3.65796	0.009872	0.042519	-2.53124
C8ORFK29	-2.31099	-3.60108	0.008226	0.037878	-2.53213
LIMS2	4.29784	-3.54562	0.007193	0.034933	-2.53536
MYO15A	-2.54427	-3.5429	0.007222	0.035015	-2.53948
RFXAP	-0.55434	-3.54082	0.007244	0.035071	-2.54265
CACNB3	2.02009	-3.53913	0.007262	0.035097	-2.54521
MIR641	0.922112	-3.64492	0.010031	0.042949	-2.54774
PTK2	2.82552	-3.53709	0.007285	0.035176	-2.54831
GPR126	-2.16638	-3.53696	0.007286	0.035176	-2.54852
SORBS1	0.009157	-3.53245	0.007335	0.035348	-2.55537
ZNF225	-0.91353	-3.5308	0.007353	0.035411	-2.55788
DACH1	-2.99644	-3.53051	0.007356	0.035417	-2.55832
LTBP4	4.52373	-3.53027	0.007359	0.035421	-2.55869
GIMAP7	3.10441	-3.5294	0.007369	0.035441	-2.56002
CASP8AP2	-0.94989	-3.52902	0.007373	0.035452	-2.56059
GJA5	1.47369	-3.52615	0.007404	0.035559	-2.56496
FLJ43860	-2.09974	-3.62917	0.010228	0.043448	-2.56769
HDAC7	4.44862	-3.52361	0.007432	0.03565	-2.56882
MIR25	1.51459	-3.57318	0.008545	0.038728	-2.57132
UHRF2	2.22214	-3.51998	0.007473	0.035813	-2.57434
PRIC285	0.620403	-3.51987	0.007474	0.035813	-2.57452
IP6K3	-3.60283	-3.62286	0.010307	0.04366	-2.5757
PSORS1C3	-1.19217	-3.51885	0.007485	0.035837	-2.57606
PSMC3IP	-0.35439	-3.51875	0.007486	0.035837	-2.57622
CALML6	-2.20166	-3.51669	0.007509	0.035912	-2.57935
USP32P2	-3.1346	-3.51256	0.007556	0.036062	-2.58564
SPARC	9.31294	-3.50917	0.007594	0.036161	-2.5908
SCML1	0.511717	-3.50888	0.007597	0.036161	-2.59124
FER1L5	-5.29993	-3.55713	0.008735	0.039227	-2.59391
SLC5A9	-2.21804	-3.5062	0.007628	0.036244	-2.59532
ARID5B	1.1996	-3.50548	0.007636	0.036256	-2.59642
NCKAP5	-2.50852	-3.50333	0.007661	0.036317	-2.59969
GDPD2	-2.95778	-3.50303	0.007664	0.036317	-2.60016
RBFOX3	-3.63512	-3.50277	0.007667	0.036323	-2.60056
FLJ41484	0.139434	-3.50207	0.007675	0.036337	-2.60162
SLC9A5	-0.16029	-3.50201	0.007676	0.036337	-2.60171
PCDHB4	-2.2921	-3.50148	0.007682	0.036356	-2.60252
FAM214A	0.998966	-3.50133	0.007684	0.036356	-2.60275
PMEPA1	3.56209	-3.49774	0.007725	0.036465	-2.60822
PDZD2	-1.97491	-3.49612	0.007744	0.036481	-2.61069
AHDC1	2.37341	-3.49383	0.00777	0.036576	-2.61417
PRORSD1P	-0.92654	-3.49232	0.007788	0.036628	-2.61647
INTU	-0.84194	-3.49209	0.00779	0.036628	-2.61683
TXNDC5	-1.90321	-3.48963	0.007819	0.036719	-2.62058
TRUB1	-0.09379	-3.48944	0.007821	0.036719	-2.62088
DMD	-2.08802	-3.48842	0.007833	0.036747	-2.62242
CASD1	0.220128	-3.48726	0.007847	0.036794	-2.6242
C5orf42	-1.06939	-3.48639	0.007857	0.036823	-2.62552
SPIN4	-2.2298	-3.4856	0.007866	0.036858	-2.62673
VIPR1	-1.57543	-3.48447	0.00788	0.036886	-2.62846
MCAM	4.96766	-3.48387	0.007887	0.036899	-2.62936
SLC6A6	3.23075	-3.48293	0.007898	0.036924	-2.63081
MIR3190	1.93531	-3.52873	0.009082	0.040297	-2.63397
ERV3-1	-1.20939	-3.48064	0.007925	0.03699	-2.63429
JAKMIP3	-4.09579	-3.47888	0.007946	0.037066	-2.63698
TCF12	1.88453	-3.47638	0.007975	0.037161	-2.64079
LOC340544	-3.91169	-3.4747	0.007995	0.037225	-2.64335
WHAMMP2	-2.36483	-3.47459	0.007997	0.037225	-2.64353
MYO5C	-0.59115	-3.47427	0.008001	0.037234	-2.64401
ATF2	1.36209	-3.47245	0.008022	0.03729	-2.6468
MIR568	1.30805	-3.56669	0.011048	0.045563	-2.64726
LRP4	-2.02822	-3.47206	0.008027	0.037294	-2.64739
COL13A1	1.25975	-3.47174	0.008031	0.037303	-2.64787
ZNF229	-2.78781	-3.47124	0.008037	0.037322	-2.64865
RALGAPA2	0.342277	-3.47087	0.008041	0.037334	-2.64921
BECN1	2.88792	-3.47048	0.008046	0.037337	-2.6498
PCDHGB6	-2.42498	-3.47048	0.008046	0.037337	-2.64981
RABL2A	-0.62521	-3.46961	0.008057	0.037355	-2.65113
MAPRE2	2.71927	-3.46708	0.008087	0.037474	-2.655
C1orf95	-1.32705	-3.4642	0.008122	0.037595	-2.65939
RALGDS	3.91845	-3.46412	0.008123	0.037595	-2.65951
RQCD1	1.93953	-3.45995	0.008174	0.037765	-2.6659
RNFT1	1.17879	-3.45955	0.008179	0.037766	-2.66651
DCST2	-1.35055	-3.45949	0.00818	0.037766	-2.66659
NOS3	1.22243	-3.45917	0.008184	0.037775	-2.66708
PRICKLE2	0.516775	-3.45895	0.008186	0.037778	-2.66742
LTBP1	2.94867	-3.45858	0.008191	0.037784	-2.66798
SUCLA2	1.96044	-3.45854	0.008191	0.037784	-2.66805
ZNF432	0.032572	-3.45749	0.008204	0.037816	-2.66966
2023-09-08	2.98459	-3.45696	0.008211	0.037823	-2.67046
ANGPTL7	-1.43268	-3.50263	0.009414	0.041252	-2.67088
GALNTL4	1.89092	-3.45513	0.008233	0.037886	-2.67325
RAP1A	4.05828	-3.45135	0.00828	0.038038	-2.67904
COPS7B	3.13578	-3.45005	0.008296	0.038076	-2.68102
ERN1	-0.69716	-3.44875	0.008312	0.03812	-2.68301
GCFC1	1.34664	-3.44831	0.008318	0.03812	-2.68368
TNC	5.08618	-3.44737	0.00833	0.038147	-2.68512
GLCCI1	-0.67298	-3.44601	0.008347	0.038188	-2.6872
FCHSD1	2.44504	-3.4456	0.008352	0.038194	-2.68783
NOTCH4	1.96736	-3.44459	0.008365	0.038225	-2.68938
LOC100131193	-0.38797	-3.44395	0.008373	0.038252	-2.69035
CRMP1	1.33742	-3.44235	0.008393	0.038305	-2.69281
HSPA2	1.34849	-3.44129	0.008406	0.038351	-2.69442
AMOTL2	1.98829	-3.44096	0.00841	0.038351	-2.69492
DENND2C	-2.57335	-3.44082	0.008412	0.038351	-2.69515
KL	-3.08348	-3.43808	0.008447	0.038463	-2.69934
ACTL6A	2.44887	-3.43747	0.008454	0.038485	-2.70027
SOX6	-3.80297	-3.43468	0.00849	0.038572	-2.70454
UNKL	1.09005	-3.43115	0.008535	0.038709	-2.70993
C19orf29-AS1	-2.19189	-3.42978	0.008553	0.038752	-2.71203
SLC34A3	-2.38302	-3.47342	0.009801	0.042316	-2.71228
PPAP2A	3.46322	-3.42888	0.008564	0.038789	-2.71341
ZNF366	-2.06617	-3.4279	0.008577	0.038835	-2.71491
NFATC4	3.60077	-3.42545	0.008608	0.038969	-2.71867
ACTG1	9.66396	-3.42291	0.008641	0.039053	-2.72256
KIAA0664L3	-1.87906	-3.46555	0.009908	0.042594	-2.72346
THSD7A	-2.50435	-3.4221	0.008652	0.039065	-2.7238
ASH1L	0.837253	-3.42119	0.008664	0.039079	-2.72519
ZNF135	-0.10559	-3.42095	0.008667	0.039079	-2.72556
RBMS2	2.43963	-3.42092	0.008667	0.039079	-2.7256
LOC100499484	-2.45589	-3.42092	0.008667	0.039079	-2.72561
CASKIN2	1.73381	-3.42063	0.008671	0.03908	-2.72604
GBE1	2.19205	-3.41946	0.008686	0.03911	-2.72784
ZNF445	0.958698	-3.41698	0.008719	0.039207	-2.73164
PARP6	3.81002	-3.41692	0.00872	0.039207	-2.73174
LYZ	8.01726	-3.41685	0.00872	0.039207	-2.73184
DKFZp686K1684	-3.64901	-3.41639	0.008727	0.039207	-2.73255
OCLM	-2.63273	-3.49943	0.012013	0.04814	-2.73357
CACNB2	-1.84226	-3.41313	0.008769	0.039332	-2.73755
PP14571	-3.32199	-3.49611	0.012063	0.04826	-2.73784
DNAJC11	1.56192	-3.41153	0.008791	0.039395	-2.74
KCNT2	-3.31838	-3.41125	0.008794	0.039402	-2.74042
ALPK3	0.878797	-3.41045	0.008805	0.039436	-2.74165
NFE2L2	3.1972	-3.41037	0.008806	0.039436	-2.74178
UNC5B	2.24538	-3.40971	0.008815	0.039466	-2.74279
TMEM2	1.38321	-3.40476	0.008881	0.039715	-2.75037
FBXO5	-0.77953	-3.40001	0.008944	0.039943	-2.75766
SALL4	-4.69282	-3.43908	0.010278	0.043584	-2.76108
MAP1B	1.21946	-3.39762	0.008977	0.040023	-2.76133
PCSK7	4.04885	-3.39708	0.008984	0.040028	-2.76215
SCOC	2.74379	-3.39685	0.008987	0.040028	-2.76251
LINC00260	-0.80985	-3.39358	0.009031	0.040165	-2.76753
DBF4B	-0.42108	-3.39164	0.009058	0.040246	-2.7705
FAM22D	-2.19982	-3.39125	0.009063	0.040249	-2.7711
CACHD1	-0.65605	-3.39112	0.009065	0.040249	-2.7713
TGFB1I1	4.33297	-3.38774	0.009111	0.040389	-2.77648
CCT6P1	-1.47009	-3.38459	0.009155	0.040526	-2.78132
TNRC18	2.72754	-3.38368	0.009167	0.040572	-2.78271
NEURL1B	2.28815	-3.38309	0.009175	0.040581	-2.78363
KCNN3	-1.0756	-3.38308	0.009175	0.040581	-2.78364
PIGL	1.54678	-3.37852	0.009239	0.040767	-2.79065
RUSC1	3.161	-3.37826	0.009242	0.040773	-2.79103
GABRR2	-3.07792	-3.41637	0.010607	0.04447	-2.79345
GHRLOS2	-1.11994	-3.37664	0.009265	0.040808	-2.79352
VPS13A	-0.99597	-3.37522	0.009285	0.040877	-2.79571
LOC100130417	1.3731	-3.37394	0.009303	0.040934	-2.79768
RASA1	2.08717	-3.37384	0.009304	0.040934	-2.79783
MIR7-1	1.77008	-3.4495	0.012789	0.049959	-2.79807
ZNF391	-2.51079	-3.37277	0.009319	0.040991	-2.79948
CTAGE7P	-3.64828	-3.40708	0.010745	0.044755	-2.80671
SNORD52	2.19181	-3.36779	0.00939	0.041206	-2.80713
LINC00312	-0.26007	-3.3674	0.009395	0.041212	-2.80772
PTPRB	0.863987	-3.36723	0.009398	0.041212	-2.80799
PDE6C	-3.82243	-3.40387	0.010793	0.044868	-2.81129
NFKBIZ	1.78465	-3.36365	0.009448	0.04137	-2.81349
SLC22A13	-4.34834	-3.40137	0.010831	0.044957	-2.81486
SUMO2	5.8619	-3.36228	0.009468	0.041437	-2.8156
EDIL3	0.851752	-3.36146	0.00948	0.041469	-2.81685
CROCC	2.17804	-3.36114	0.009484	0.041479	-2.81734
LOC678655	2.58896	-3.35888	0.009517	0.041555	-2.82082
FRMD3	-1.23098	-3.35874	0.009519	0.041555	-2.82103
LOC100506469	0.209977	-3.35818	0.009527	0.041563	-2.82189
GOLGA3	3.28986	-3.35806	0.009529	0.041563	-2.82208
MYO6	0.373099	-3.35664	0.009549	0.041612	-2.82427
HERC4	1.69759	-3.35592	0.009559	0.041647	-2.82537
DPH1	2.15088	-3.35572	0.009562	0.04165	-2.82568
PRKAR2A	0.316234	-3.35372	0.009591	0.041748	-2.82875
BMP1	4.70542	-3.35132	0.009626	0.041847	-2.83246
HIPK1	1.08885	-3.35104	0.00963	0.041851	-2.83288
INSC	-2.67853	-3.38792	0.011036	0.045532	-2.83408
EHD2	5.3947	-3.34926	0.009656	0.041926	-2.83561
OAT	3.68935	-3.34846	0.009668	0.041963	-2.83685
AASS	0.814837	-3.34739	0.009684	0.042017	-2.8385
PARM1	1.95968	-3.34597	0.009704	0.042078	-2.84068
HMGB1	5.51888	-3.34558	0.00971	0.042084	-2.84128
SP3	1.68113	-3.34535	0.009713	0.042089	-2.84164
BRD4	2.34491	-3.34421	0.00973	0.042143	-2.84339
INHA	-3.35226	-3.38062	0.011148	0.045781	-2.84451
PRMT3	-0.0124	-3.34254	0.009755	0.042208	-2.84596
MIR4461	3.57233	-3.34244	0.009756	0.042208	-2.84612
BRSK2	-2.93162	-3.34139	0.009772	0.04224	-2.84773
MCM9	-0.96296	-3.33995	0.009793	0.042292	-2.84995
TPM1	5.26068	-3.3376	0.009828	0.042385	-2.85356
FRMD6-AS1	-2.73282	-3.33716	0.009835	0.042404	-2.85424
ARF4	5.4974	-3.33508	0.009866	0.0425	-2.85744
ARTN	-3.11972	-3.33363	0.009887	0.042574	-2.85968
IL1RAP	-1.78156	-3.33343	0.00989	0.042577	-2.85998
NPPA	-1.22321	-3.33201	0.009912	0.042594	-2.86218
ZNF337	2.42116	-3.33199	0.009912	0.042594	-2.8622
ADAM11	-3.02837	-3.33062	0.009932	0.042644	-2.86431
NRN1	2.4922	-3.32754	0.009979	0.042786	-2.86905
UBAP1L	0.449534	-3.32735	0.009982	0.042786	-2.86935
TSPAN13	0.792815	-3.32372	0.010037	0.042949	-2.87494
MUC20	-0.07542	-3.32372	0.010037	0.042949	-2.87495
GRAMD2	-3.1593	-3.32239	0.010057	0.042987	-2.87698
RAB6A	2.76657	-3.32082	0.010081	0.043071	-2.8794
SPRNP1	-4.58958	-3.31987	0.010095	0.043114	-2.88087
EEF2	8.95042	-3.31654	0.010147	0.043282	-2.886
GPR137C	-3.23458	-3.31652	0.010147	0.043282	-2.88603
ADAMTS7	1.39178	-3.31637	0.010149	0.043282	-2.88626
ARAP3	2.28293	-3.31628	0.010151	0.043282	-2.88641
NEDD9	0.617203	-3.31539	0.010164	0.043302	-2.88778
C19orf71	3.35193	-3.31528	0.010166	0.043302	-2.88794
ATAT1	0.790232	-3.31504	0.01017	0.043302	-2.88832
FLNB	3.42529	-3.31501	0.01017	0.043302	-2.88835
CEACAM19	-0.02178	-3.31317	0.010199	0.043381	-2.8912
ZNF605	-0.37454	-3.31293	0.010202	0.043387	-2.89157
UCKL1	3.55704	-3.31016	0.010245	0.043502	-2.89584
LDB3	-1.10788	-3.30926	0.010259	0.043538	-2.89723
ZNF90	-3.17132	-3.30863	0.010269	0.043555	-2.89819
PDLIM3	3.50622	-3.30757	0.010286	0.043606	-2.89984
MANEA	-0.84335	-3.30683	0.010297	0.043636	-2.90098
LOC283710	-3.71429	-3.34118	0.01178	0.047523	-2.90101
RCN2	2.46952	-3.30571	0.010315	0.043681	-2.9027
BMP8A	-0.04379	-3.30365	0.010347	0.043799	-2.90588
LAPTM4A	6.8528	-3.30228	0.010368	0.04388	-2.90799
TIAM2	-1.91412	-3.30068	0.010394	0.043938	-2.91046
TSPAN2	1.18384	-3.29936	0.010415	0.044	-2.91249
MPDZ	0.125085	-3.29572	0.010472	0.04412	-2.91811
JAM3	2.91856	-3.29557	0.010475	0.04412	-2.91833
ASPA	-2.54353	-3.2955	0.010476	0.04412	-2.91845
HSPA12A	0.304531	-3.29269	0.01052	0.044274	-2.92278
CAPRIN2	1.68846	-3.29217	0.010529	0.044276	-2.92359
MSH5-SAPCD1	-3.31862	-3.32324	0.01208	0.048297	-2.92677
PPTC7	0.127171	-3.28984	0.010566	0.044384	-2.92718
RSU1	3.43672	-3.28671	0.010617	0.044475	-2.93202
SNORA5C	0.543432	-3.31934	0.012146	0.048439	-2.93238
CALCOCO2	3.81582	-3.28634	0.010623	0.044475	-2.93259
LZTS1	0.648244	-3.2852	0.010641	0.044533	-2.93434
PCDH18	0.582268	-3.28463	0.01065	0.04456	-2.93523
TRAPPC8	0.513785	-3.28451	0.010652	0.04456	-2.9354
NTRK3	-1.4898	-3.28295	0.010677	0.044617	-2.93781
PER2	1.07312	-3.28132	0.010704	0.04469	-2.94033
VWF	4.56605	-3.28019	0.010722	0.044748	-2.94209
ZFAND5	3.34815	-3.27949	0.010734	0.044755	-2.94316
NEURL4	2.32036	-3.27921	0.010738	0.044755	-2.94359
TNS3	3.36704	-3.27879	0.010745	0.044755	-2.94424
ADCY5	-1.72392	-3.27851	0.01075	0.044755	-2.94468
LRP1	5.62222	-3.27809	0.010757	0.044767	-2.94532
LOC100506124	-1.96209	-3.27718	0.010771	0.044813	-2.94673
CALM2	7.83916	-3.27679	0.010778	0.044823	-2.94734
GDPD3	2.3087	-3.27665	0.01078	0.044823	-2.94755
NPFF	3.06058	-3.27532	0.010802	0.044886	-2.9496
COL6A2	9.49547	-3.27402	0.010823	0.044945	-2.95161
SCARF1	1.73515	-3.2709	0.010875	0.045097	-2.95644
FAM84B	-0.31926	-3.27078	0.010877	0.045097	-2.95662
TNFAIP3	1.08608	-3.26993	0.010891	0.045118	-2.95792
LOC284454	4.4368	-3.2694	0.0109	0.045135	-2.95875
ATP11C	0.04033	-3.26675	0.010944	0.045249	-2.96284
SLC17A9	3.14241	-3.26382	0.010993	0.045418	-2.96737
KBTBD7	-2.75224	-3.26371	0.010994	0.045418	-2.96753
MIB1	0.291598	-3.25842	0.011083	0.045641	-2.97572
CD164	5.03728	-3.25615	0.011122	0.04572	-2.97923
C19orf46	-2.6296	-3.25552	0.011132	0.045738	-2.98019
KCTD19	-4.19026	-3.28538	0.01274	0.04983	-2.98127
ACCS	3.7765	-3.24414	0.011327	0.046294	-2.9978
LAMB1	4.2522	-3.2415	0.011373	0.046425	-3.00188
SMAD3	1.91205	-3.23941	0.011409	0.046534	-3.00512
C20orf112	1.00325	-3.23774	0.011438	0.046613	-3.0077
BGN	8.90261	-3.23745	0.011443	0.046614	-3.00815
MYOM3	-0.5817	-3.23652	0.011459	0.04666	-3.00959
LDHA	6.84382	-3.23599	0.011469	0.046688	-3.01041
SPPL2B	3.17305	-3.23348	0.011513	0.046797	-3.01429
EXOC6B	-0.45804	-3.23139	0.01155	0.046908	-3.01754
POM121	-0.88494	-3.23008	0.011573	0.046981	-3.01956
C8orf4	1.23163	-3.2278	0.011613	0.047105	-3.02308
TMTC4	-0.16629	-3.22644	0.011637	0.047183	-3.02519
PLVAP	5.42856	-3.22478	0.011667	0.047253	-3.02776
AGPAT4-IT1	-0.787	-3.22389	0.011682	0.047308	-3.02914
RAPGEFL1	0.217988	-3.2237	0.011686	0.047311	-3.02944
NID1	2.27415	-3.22255	0.011706	0.047374	-3.03122
SH3BGRL	5.64793	-3.22122	0.01173	0.047443	-3.03328
TOM1L2	2.83209	-3.22003	0.011751	0.047477	-3.03512
C6orf147	-2.4594	-3.21854	0.011778	0.047523	-3.03743
CEP72	-1.0126	-3.21645	0.011816	0.047648	-3.04067
PI4KA	2.1658	-3.21616	0.011821	0.047648	-3.04111
ADARB1	2.02526	-3.2106	0.011922	0.047904	-3.04972
SYNPO	4.44098	-3.20943	0.011943	0.047971	-3.05155
EPHA2	1.31159	-3.2091	0.011949	0.047975	-3.05205
ACTR2	4.51223	-3.20836	0.011963	0.048009	-3.05321
LMBR1L	3.68112	-3.20736	0.011981	0.048042	-3.05475
LOC100505715	-2.97342	-3.20599	0.012006	0.048123	-3.05688
CAPZA2	4.61459	-3.20401	0.012043	0.048229	-3.05995
BMPR1A	0.256409	-3.20321	0.012057	0.048247	-3.06118
MECOM	-0.95377	-3.20088	0.012101	0.048359	-3.0648
NPNT	-0.0408	-3.20063	0.012105	0.048368	-3.06518
CMTM8	-0.55763	-3.2001	0.012115	0.048389	-3.066
MBIP	1.30456	-3.19881	0.012139	0.048439	-3.068
SNORA27	0.366063	-3.19822	0.01215	0.048439	-3.06891
ABTB2	-1.11249	-3.19817	0.012151	0.048439	-3.06899
LRIG1	1.69066	-3.19755	0.012162	0.048455	-3.06995
PIK3R3	1.17816	-3.19723	0.012168	0.048469	-3.07046
TMCO3	3.32335	-3.19584	0.012194	0.048527	-3.0726
AGER	1.8644	-3.19563	0.012198	0.048527	-3.07293
DPY19L2	-2.8851	-3.19306	0.012246	0.048618	-3.07691
SOX9	-0.77146	-3.19277	0.012251	0.048629	-3.07736
TOP3B	1.83014	-3.19165	0.012272	0.048662	-3.0791
NONO	5.19821	-3.19038	0.012296	0.048737	-3.08107
MORF4L1	6.52558	-3.18968	0.01231	0.04877	-3.08217
CASP7	1.80103	-3.1877	0.012347	0.048858	-3.08523
PRR12	2.06886	-3.18758	0.012349	0.048858	-3.08542
ZNF577	0.733756	-3.18745	0.012352	0.048858	-3.08562
RPGR	-0.85305	-3.18633	0.012373	0.048889	-3.08736
LHFP	4.62059	-3.18566	0.012386	0.048911	-3.0884
LOC100129726	-2.65078	-3.18564	0.012386	0.048911	-3.08843
FAM117A	1.74332	-3.18427	0.012412	0.048983	-3.09054
SNORD36A	3.15014	-3.1826	0.012444	0.049087	-3.09315
PKN3	2.81892	-3.18241	0.012447	0.049087	-3.09343
ERG	1.20473	-3.18211	0.012453	0.049095	-3.09391
OLFML2A	2.42285	-3.18194	0.012456	0.049098	-3.09416
MEX3C	0.882908	-3.177	0.012551	0.04939	-3.10184
RANBP10	1.78223	-3.17185	0.01265	0.049659	-3.10982
MLLT10P1	-2.57336	-3.1696	0.012694	0.049766	-3.11331
NFASC	-0.6571	-3.16926	0.012701	0.049775	-3.11384
HOXA2	-1.97052	-3.16821	0.012721	0.049815	-3.11547
MKL2	1.03636	-3.16759	0.012733	0.049829	-3.11643
LRIG3	0.602646	-3.16757	0.012734	0.049829	-3.11646
LOC388849	0.362038	-3.16656	0.012753	0.049845	-3.11804
DIXDC1	1.43048	-3.1645	0.012794	0.049967	-3.12124
